# Supplementary material for: Changes in maize transcriptome in response to maize Iranian mosaic virus infection
Source: PLoS One. 2018 Apr 10;13(4):e0194592. doi: 10.1371/journal.pone.0194592 (PMC5892904; doi:10.1371/journal.pone.0194592)
Supplement: S2 Table — RNA-Seq dataset of responsive transcripts in MIMV-infected maize compared to uninfected maize. Column A is the Feature ID or Ensemble ID of transcripts, column B is the fold change >2 of transcripts, column C is the p-value, columns D-F are Fragments Per Kilobase Million (FPKM) of uninfected samples, column G is the mean of FPKM in uninfected samples, columns H-J are FPKM of infected samples and columns K is mean of FPKM in infected samples. (XLSX) [file pone.0194592.s002.xlsx]

## Sheet: Control vs. Virus
Feature ID	Experiment - Fold Change (original values)	t-test: uninfected vs MIMV-infected original values - FDR p-value correction	uninfected 1 (paired) (GE) - FPKM	uninfected 2 (paired) (GE) - FPKM	uninfected 3 (paired) (GE) - FPKM	uninfected - Means	MIMV-infected 1 (paired) (GE) - FPKM	MIMV-infected 2 (paired) (GE) - FPKM	MIMV-infected 3 (paired) (GE) - FPKM	MIMV-infected - Means
ABP1	1.33412	0.551079	40.6617	30.3281	41.0534	562.667	28.3035	55.0241	27.753	750.667
ABP4	1.48701	0.207738	17.7694	16.2302	18.9723	308	18.197	24.8295	15.7083	458
ABP5	1.11111	1	7.8516	7.74623	10.3683	126	5.03555	12.2719	4.62358	140
AC148152.3_FG001	2	0.927418	0	0.0408316	0	0.333333	0	0.0815876	0	0.666667
AC148152.3_FG005	7.05556	0.551488	1.02875	0.137742	2.16599	18	11.7157	1.33027	2.19242	127
AC148152.3_FG006	-1	1	0	0.187076	0.163432	1.66667	0.106079	0.124602	0.0572628	1.66667
AC148152.3_FG008	3.33012	0.433097	5.95099	11.0005	8.68813	242.333	36.0605	5.79222	21.8412	807
AC148167.6_FG001	2.09302	0.26261	18.9402	16.3131	20.5025	401.333	35.6655	18.1872	30.5729	840
AC149475.2_FG002	3.24603	0.0179147	8.84722	4.54548	9.02496	42	17.1049	17.7523	16.9491	136.333
AC149475.2_FG003	2.51684	0.019126	35.705	25.5083	31.173	425.667	52.3631	56.2381	60.9543	1071.33
AC149475.2_FG005	1.57161	0.16197	3.84209	4.78705	5.26185	265.333	4.82519	5.7677	5.90488	417
AC149475.2_FG007	-1	1	1.43842	1.63706	1.00952	11.6667	1.14668	1.34692	0.618996	11.6667
AC149810.2_FG003	3.33333	0.627599	0.055099	0	0.0241685	1	0.125497	0.0184263	0.0169362	3.33333
AC149810.2_FG004	-1	1	1.05351	0.503778	0.132032	4.33333	0.171396	0.40265	0.647653	4.33333
AC149810.2_FG008	-1.65152	0.218769	14.3821	12.4134	16.5795	290.667	4.87303	9.89768	4.93224	176
AC149818.2_FG001	4.9	0.028598	0.48693	0.232845	0.488198	6.66667	1.50515	1.4423	1.24014	32.6667
AC149818.2_FG004	3	0.377393	0	0.494619	0.324078	1	0.420699	1.2354	0.454198	3
AC149818.2_FG005	1.75	0.611966	0.105776	0	0.278384	1.33333	0.180691	0.141495	0.130052	2.33333
AC149818.2_FG006	2.47003	0.0312206	9.50538	6.17261	10.0066	105.667	13.2606	18.6914	14.2581	261
AC149818.2_FG007	1.22581	0.937304	0.302404	0.759182	0.795876	10.3333	0.904013	0.505653	0.325333	12.6667
AC149818.2_FG008	2.53684	0.176146	1.17784	1.57704	1.80826	31.6667	3.18573	1.96948	3.4756	80.3333
AC149818.2_FG009	#DIV/0!	0.0533017	0	0	0	0	1.5889	2.89286	1.62966	23.3333
AC149828.2_FG002	2.78481	0.0244269	13.1546	12.4506	14.0605	105.333	27.7231	27.2041	26.8632	293.333
AC149828.2_FG004	1.75	0.764551	0.248156	0.332263	0.217701	1.33333	0.706517	0.165978	0.152555	2.33333
AC149828.2_FG005	#DIV/0!	0.23281	0.126002	0.253061	0.110538	1.66667	0	0	0	0
AC149829.2_FG002	-1.36555	0.718838	65.0168	12.0338	36.2358	108.333	15.4619	19.6967	21.1603	79.3333
AC149829.2_FG003	1.63475	0.241541	1.99808	2.16571	3.25533	94	2.11293	3.58496	3.41203	153.667
AC149829.2_FG004	-2	0.695572	0.369413	1.73117	0.648156	3.33333	0.210349	0.741242	0.227099	1.66667
AC149829.2_FG006	3.52381	0.0204379	8.63859	9.48653	9.30686	147	20.5387	26.4059	25.9475	518
AC150739.3_FG001	-1.21014	0.921212	1.23753	2.29837	1.75106	55.6667	0.681935	1.92243	0.883483	46
AC152495.1_FG002	3.02252	0.0983649	2.45252	3.33401	3.22731	148	7.05375	5.33953	8.12312	447.333
AC152495.1_FG003	2.87277	0.0553034	11.3579	9.47103	8.20358	579	19.2649	18.2535	23.9817	1663.33
AC152495.1_FG010	2.56294	0.164709	4.39303	3.26028	4.47053	190.667	5.66043	6.54811	10.4939	488.667
AC152495.1_FG011	1.28571	0.747343	0.213871	0.143179	0.0625414	2.33333	0.0811875	0.190729	0.131478	3
AC152495.1_FG012	1.29619	0.277917	4.83302	4.46163	5.13251	113.667	4.46112	4.28737	5.06655	147.333
AC152495.1_FG013	1	1	0	0	0	0	0	0	0	0
AC152495.1_FG015	1	1	0	0	0	0	0	0	0	0
AC152495.1_FG017	2.78571	0.146278	0.726444	0.425538	0.663847	23.3333	0.689413	1.57911	1.4328	65
AC155352.2_FG001	1	1	0	0	0	0	0	0	0	0
AC155352.2_FG010	#DIV/0!	0.611966	0.146215	0	0	0.333333	0	0	0	0
AC155376.2_FG002	1	1	0	0	0	0	0	0	0	0
AC155376.2_FG004	-1.57143	0.611966	0.119957	0.160614	0.263089	3.66667	0.0683053	0.0401164	0.147489	2.33333
AC155376.2_FG005	1.39286	0.541018	2.69779	1.67062	3.72757	46.6667	2.22743	3.96969	2.03164	65
AC155377.1_FG001	2.5272	0.0482472	12.4304	12.9853	16.4288	931.333	23.2226	25.4503	30.0772	2353.67
AC155377.1_FG002	1.52611	0.0795415	12.375	7.46903	8.43754	172.333	10.661	10.6357	9.81498	263
AC155390.2_FG002	-1.22222	0.786408	0.292868	0.457485	0.556675	11	0.222351	0.391767	0.21005	9
AC155434.2_FG001	11.9333	0.0663091	0.314597	0.561631	0.367986	5	4.41869	2.80556	4.19034	59.6667
AC155434.2_FG003	1.56522	0.476165	4.4516	2.66648	3.23728	69	2.4681	6.30746	3.20476	108
AC155434.2_FG004	1.31187	0.212364	8.42671	7.88541	9.8239	559	7.17611	9.15565	9.1635	733.333
AC155434.2_FG005	2.25735	0.3339	9.45217	3.84405	7.7497	90.6667	6.18701	18.7298	9.4493	204.667
AC155434.2_FG006	-1	1	0.135734	0.136304	0.476307	4.33333	0.0772891	0.226963	0.250331	4.33333
AC155496.2_FG009	1.29683	0.314091	9.68335	10.7427	12.8942	389.667	9.4326	11.8199	11.1829	505.333
AC155610.2_FG007	6.07143	0.314482	0.412369	0.322077	0.0602936	4.66667	1.99587	1.01131	0.507012	28.3333
AC155610.2_FG009	#DIV/0!	0.314091	0.478065	0.320047	0	0.666667	0	0	0	0
AC155622.2_FG001	4.37387	0.0846241	26.1374	18.7557	23.7896	331.667	70.2292	54.6855	92.4419	1450.67
AC155622.2_FG004	5.55369	0.106091	9.1626	11.0077	10.3505	99.3333	47.742	27.7036	50.6948	551.667
AC155624.2_FG006	2.24666	0.0431206	10.578	8.00816	9.40993	224.333	12.3561	16.5305	17.4119	504
AC155624.2_FG011	3.01067	0.307593	74.2881	67.2538	68.5689	718.333	107.656	277.794	96.5327	2162.67
AC159612.1_FG007	13.0714	0.203246	1.36349	0.144127	0.377733	9.33333	7.47785	2.11191	6.13218	122
AC165171.2_FG002	1	1	0	0	0	0	0	0	0	0
AC165178.2_FG004	1.10811	1	0.508827	1.19225	0.743971	12.3333	1.06236	0.170163	0.834145	13.6667
AC166636.1_FG007	-1.40678	0.750726	3.11539	3.80856	2.13892	27.6667	2.69948	1.26835	0.832697	19.6667
AC166636.1_FG008	9.75	0.0211932	4.02059	1.79443	2.44189	30.6667	14.7929	21.7891	20.8509	299
AC166636.1_FG009	14	0.18441	0	0.0248912	0	0.333333	0.0423425	0.174077	0.114285	4.66667
AC177831.3_FG004	-6	0.425482	0.0670276	0.17949	0.0588018	2	0	0.0448311	0	0.333333
AC177833.2_FG001	1	1	0	0	0	0	0	0	0	0
AC177837.3_FG002	1	1	0	0	0	0	0	0	0	0
AC177838.2_FG015	-1.42105	0.735764	0.996426	0.917224	0.874142	9	0.780146	0	0.612559	6.33333
AC177844.2_FG003	1	1	0	0	0	0	0	0	0	0
AC177850.2_FG003	-1.53846	0.6174	0.231376	0.697043	0.913416	6.66667	0.263498	0.386888	0.28448	4.33333
AC177850.2_FG005	-1.52273	0.190024	3.44206	3.32849	3.85844	22.3333	1.74219	2.04641	1.41069	14.6667
AC177860.4_FG002	1	1	0	0	0	0	0	0	0	0
AC177890.3_FG005	1.54545	0.585493	0.197021	0.79139	0.691367	3.66667	0.785304	0.790658	0.484478	5.66667
AC177893.3_FG003	1	1	0	0	0	0	0	0	0	0
AC177893.3_FG006	-1.5	0.896253	0	0.093807	0.245852	1	0.0797877	0	0.086141	0.666667
AC177897.2_FG002	21.1818	0.0589939	0.710566	0.356774	0.623363	7.33333	6.62543	7.60414	11.3028	155.333
AC177897.2_FG022	#DIV/0!	0.611966	0	0	0	0	0.0317508	0	0	0.333333
AC177897.2_FG029	1	1	0	0	0	0	0	0	0	0
AC177899.2_FG009	-1.64516	0.448286	0.505788	0.584867	0.847095	17	0.104728	0.399802	0.395737	10.3333
AC177899.2_FG012	1	1	0	0	0	0	0	0	0	0
AC177900.4_FG001	1	1	0	0	0	0	0	0	0	0
AC177905.2_FG001	1	1	0	0	0	0	0	0	0	0
AC177905.2_FG003	#DIV/0!	0.611966	0	0	0	0	0	0	0.11687	0.333333
AC177908.3_FG002	1.67476	0.163322	9.98065	6.54533	9.14891	247	7.23728	13.4055	10.944	413.667
AC177908.3_FG003	1	1	0	0	0	0	0	0	0	0
AC177908.3_FG006	1	1	0	0	0	0	0	0	0	0
AC177911.4_FG005	#DIV/0!	0.611966	0	0.115762	0	0.333333	0	0	0	0
AC177920.3_FG008	1	1	0	0	0	0	0	0	0	0
AC177922.2_FG002	-3.46552	0.227273	11.7784	7.67495	7.30194	67	0.268272	5.67211	0.0965446	19.3333
AC177924.2_FG001	1	1	0	0	0	0	0	0	0	0
AC177924.2_FG003	-2.50166	0.157215	56.5994	64.7067	57.2924	251	21.4857	21.9372	10.3492	100.333
AC177926.2_FG003	1	1	0	0	0	0	0	0	0	0
AC177930.2_FG001	-2.14286	0.448286	0.560489	0.875532	0.819508	5	0.106384	0.12496	0.574274	2.33333
AC177930.2_FG002	-1.125	1	0.903011	0.302267	0.594143	3	0.128547	0.452981	0.555131	2.66667
AC177936.6_FG008	1.23282	0.419878	30.5382	23.2141	33.3584	174.667	23.6713	23.4562	31.1277	215.333
AC177941.3_FG001	-1	1	0	0	0.0344431	0.333333	0	0	0.0241361	0.333333
AC177941.3_FG006	1	1	0	0	0	0	0	0	0	0
AC177946.2_FG004	#DIV/0!	0.135575	0	0	0	0	0.11642	0.273498	0.37707	2
AC177947.2_FG003	-6.05556	0.0409533	7.01161	3.52052	4.47355	36.3333	0.453695	0.959254	0.391857	6
AC182105.3_FG006	1	1	0	0	0	0	0	0	0	0
AC182413.4_FG002	1	1	0	0	0	0	0	0	0	0
AC182439.4_FG004	1	1	0	0	0	0	0	0	0	0
AC182482.3_FG003	2.90399	0.0338047	25.4413	17.6235	24.5407	451.333	49.9991	44.6285	47.3551	1310.67
AC182615.4_FG001	1	1	0	0	0	0	0	0	0	0
AC182617.3_FG001	1.95932	0.0354296	15.795	12.0497	17.8847	196.667	20.2886	21.6203	23.4849	385.333
AC182627.2_FG003	1	1	0	0	0	0	0	0	0	0
AC182831.3_FG004	1	1	0	0	0	0	0	0	0	0
AC182838.3_FG006	1.23377	0.668444	4.98112	6.49386	4.82981	25.6667	5.52337	4.38369	5.31851	31.6667
AC183315.4_FG006	4.52985	0.176412	4.70811	4.05246	3.73696	44.6667	15.0639	7.42264	18.7443	202.333
AC183319.3_FG001	1.25773	0.567586	4.29709	4.37766	6.39216	32.3333	4.36173	6.12305	3.67535	40.6667
AC183372.4_FG006	1	1	0	0	0	0	0	0	0	0
AC183412.5_FG005	1	1	0	0	0	0	0	0	0	0
AC183413.3_FG006	#DIV/0!	0.611966	0	0.0867061	0	0.333333	0	0	0	0
AC183509.1_FG001	-3.5	0.209848	1.41902	0.604534	1.1317	9.33333	0	0.603975	0.0793045	2.66667
AC183514.3_FG006	1	1	0	0	0	0	0	0	0	0
AC183817.2_FG002	1	1	0	0	0	0	0	0	0	0
AC183888.4_FG006	1	1	0	0	0	0	0	0	0	0
AC183888.4_FG008	1	1	0	0	0	0	0	0	0	0
AC183914.3_FG004	#DIV/0!	0.611966	0	0	0	0	0	0.130982	0	0.333333
AC183915.4_FG001	#DIV/0!	0.611966	0	0	0	0	0	0	0.0908396	0.333333
AC183927.3_FG004	1	1	0	0	0	0	0	0	0	0
AC183928.4_FG001	1	1	0	0	0	0	0	0	0	0
AC183932.3_FG007	-1.94118	0.611966	0.425874	0.475179	0.37361	11	0.404165	0	0.0581797	5.66667
AC183938.4_FG011	-1	1	3.54637	3.79867	4.77043	41.3333	2.89441	3.16263	2.97954	41.3333
AC183944.4_FG003	1	1	0	0	0	0	0	0	0	0
AC183950.2_FG002	1	1	0	0	0	0	0	0	0	0
AC183950.2_FG003	1	1	0	0	0	0	0	0	0	0
AC183950.2_FG004	15	0.265011	0.0622766	0	0	0.333333	0.106384	0.12496	0.344564	5
AC183950.2_FG005	1.60396	0.354097	1.86142	1.91374	1.74962	33.6667	1.89271	1.73411	2.9834	54
AC183968.2_FG001	2	0.769109	0	0.157135	0	0.666667	0	0.15699	0.144294	1.33333
AC184112.4_FG010	1	1	0	0	0	0	0	0	0	0
AC184116.3_FG001	-11	0.209848	0.285161	0.572716	0.375248	3.66667	0	0	0.0876523	0.333333
AC184127.3_FG003	1	1	0	0	0	0	0	0	0	0
AC184130.4_FG005	1	1	0	0	0	0	0	0	0	0
AC184130.4_FG012	-1.43077	0.638922	2.32203	1.79367	2.8989	31	0.508537	2.38935	0.823546	21.6667
AC184133.3_FG001	1	1	0	0	0	0	0	0	0	0
AC184164.2_FG004	1	1	0	0	0	0	0	0	0	0
AC184164.2_FG006	1	1	0	0	0	0	0	0	0	0
AC184169.3_FG001	1.08989	0.889335	4.28159	3.60951	3.89526	29.6667	2.79919	4.34862	2.43716	32.3333
AC184170.4_FG002	-5.00709	0.0702006	33.5619	29.5214	25.0861	235.333	2.57094	8.8583	2.128	47
AC184171.4_FG002	1	1	0	0	0	0	0	0	0	0
AC184172.3_FG001	1	1	0	0	0	0	0	0	0	0
AC184699.3_FG005	-1	1	0	0	0.0409166	0.333333	0.0265577	0	0	0.333333
AC184764.3_FG003	-5	0.366743	0.455725	0.101697	0.133266	1.66667	0	0.101603	0	0.333333
AC184764.3_FG006	1	1	0	0	0	0	0	0	0	0
AC184765.4_FG005	-6.91304	0.0738279	6.32907	3.53091	3.19681	53	0.163812	1.02622	0.235808	7.66667
AC184771.4_FG003	1	1	0	0	0	0	0	0	0	0
AC184775.2_FG002	1	1	0	0	0	0	0	0	0	0
AC184788.2_FG001	-5.75654	0.0759995	93.4341	68.7353	82.5465	733	0.15029	32.8353	0.64903	127.333
AC184789.4_FG002	1	1	0	0	0	0	0	0	0	0
AC184794.2_FG003	1	1	0	0	0	0	0	0	0	0
AC184831.3_FG003	1	1	0	0	0	0	0	0	0	0
AC184831.3_FG005	1	1	0	0	0	0	0	0	0	0
AC184831.3_FG008	1	1	0	0	0	0	0	0	0	0
AC184836.3_FG002	1	1	0	0	0	0	0	0	0	0
AC184857.2_FG006	2.2	0.898771	0	0	0.586808	1.66667	0.837935	0	0	3.66667
AC184871.2_FG009	1	1	0	0	0	0	0	0	0	0
AC185108.3_FG006	1	1	0	0	0	0	0	0	0	0
AC185108.3_FG010	1.94118	0.508187	0.568328	0.684857	0.299149	5.66667	0.970843	0.304099	0.978273	11
AC185108.3_FG011	1	1	0	0	0	0	0	0	0	0
AC185122.3_FG009	1	1	0	0	0	0	0	0	0	0
AC185126.3_FG006	1	1	0	0	0	0	0	0	0	0
AC185130.2_FG004	#DIV/0!	0.314091	0.114871	0	0.100773	0.666667	0	0	0	0
AC185130.2_FG005	1	1	0	0	0	0	0	0	0	0
AC185217.3_FG004	1	1	0	0	0	0	0	0	0	0
AC185217.3_FG007	-1.05263	1	0.630008	0.843536	0.552691	6.66667	0.286988	0.337102	0.852062	6.33333
AC185226.4_FG001	1.39707	0.241252	17.5126	16.0299	20.0859	613.667	13.9129	21.0417	20.9087	857.333
AC185252.4_FG002	#DIV/0!	0.611966	0	0	0	0	0	0.115655	0	0.333333
AC185254.4_FG002	1336.5	0.168731	0.164184	0	0.144035	0.666667	78.8109	45.353	143.022	891
AC185256.3_FG002	-7.23077	0.054968	2.67474	2.6171	2.70749	31.3333	0.0585783	0.688073	0.126486	4.33333
AC185256.3_FG003	1	1	0	0	0	0	0	0	0	0
AC185261.4_FG002	1	1	0	0	0	0	0	0	0	0
AC185265.3_FG003	1	1	0	0	0	0	0	0	0	0
AC185276.2_FG004	1.05882	1	0.311085	0.937172	0.818724	5.66667	0.531409	0.832271	0.382483	6
AC185276.2_FG006	1	1	0	0	0	0	0	0	0	0
AC185281.5_FG006	1	1	0	0	0	0	0	0	0	0
AC185300.4_FG002	2.40217	0.100124	9.77968	5.88031	5.64022	92	13.7155	10.1145	12.8036	221
AC185305.3_FG003	#DIV/0!	0.611966	0	0	0	0	0	0	0.249809	0.333333
AC185415.3_FG005	1.33692	0.355379	5.76014	4.78702	4.87899	93	4.07161	6.86391	4.47723	124.333
AC185422.3_FG005	-1.2381	0.688906	1.04445	0.961427	0.801736	8.66667	0.669063	0.349287	0.642079	7
AC185427.5_FG004	-1.75294	0.079575	8.93981	7.75315	8.55566	49.6667	3.70215	3.94094	2.99771	28.3333
AC185443.3_FG004	1	1	0	0	0	0	0	0	0	0
AC185460.3_FG004	#DIV/0!	0.611966	0	0	0	0	0	0	0.0644668	0.333333
AC185466.3_FG001	3	0.324248	0.321865	0.430955	0.282365	2.66667	0.824736	0.322917	1.18721	8
AC185471.3_FG005	#DIV/0!	0.611966	0	0	0	0	0.0713782	0	0	0.333333
AC185473.3_FG005	1	1	0	0	0	0	0	0	0	0
AC185475.3_FG001	1.14286	1	0.314091	0.525682	0	2.33333	0.357696	0.105039	0.289634	2.66667
AC185478.4_FG005	#DIV/0!	0.377393	0	0	0	0	0.145182	0.085267	0	1
AC185478.4_FG007	1	1	0	0	0	0	0	0	0	0
AC185487.4_FG001	1	1	0	0	0	0	0	0	0	0
AC185500.3_FG001	-1.5	0.896253	0.172917	0	0.303392	1	0.0984614	0	0.106302	0.666667
AC185501.3_FG001	-1.2	0.972824	0.573677	0.256038	0.167758	2	0.108887	0.383702	0.117557	1.66667
AC185501.3_FG006	1.38667	0.431046	4.64406	5.1299	4.48154	25	3.43771	6.52293	5.13893	34.6667
AC185504.4_FG002	1	1	0	0	0	0	0	0	0	0
AC185522.2_FG002	-15	0.138616	1.30034	2.17632	1.71113	10	0	0.289908	0	0.666667
AC185530.2_FG004	1	1	0	0	0	0	0	0	0	0
AC185586.4_FG003	1	1	0	0	0	0	0	0	0	0
AC185587.3_FG003	1	1	0	0	0	0	0	0	0	0
AC185588.2_FG002	-26	0.277173	0.855484	1.52724	0.500331	8.66667	0.0811875	0	0	0.333333
AC185593.3_FG003	-2.42105	0.13318	3.5556	2.0403	4.45607	15.3333	1.15692	1.01921	0.780653	6.33333
AC185605.3_FG003	1	1	0	0	0	0	0	0	0	0
AC185610.3_FG001	1	1	0	0	0	0	0	0	0	0
AC185611.3_FG001	1	1	0	0	0	0	0	0	0	0
AC185623.4_FG010	-2	0.927418	0	0	0.655606	0.666667	0	0.249921	0	0.333333
AC185623.4_FG012	1	1	0	0	0	0	0	0	0	0
AC185628.3_FG010	1	1	0	0	0	0	0	0	0	0
AC185642.4_FG001	1	1	0	0	0	0	0	0	0	0
AC185648.3_FG007	#DIV/0!	0.377393	0	0	0	0	0	0.0972845	0.0447086	1
AC185649.2_FG003	1	1	0	0	0	0	0	0	0	0
AC185655.3_FG004	1	1	0	0	0	0	0	0	0	0
AC185655.3_FG005	1	1	0	0	0	0	0	0	0	0
AC185656.3_FG002	2.8	0.508187	1.03201	0	0.22634	1.66667	0.146911	1.03539	1.11026	4.66667
AC185660.3_FG003	1	1	0	0	0	0	0	0	0	0
AC186009.3_FG001	#DIV/0!	0.611966	0	0	0	0	0	0	0.0679752	0.333333
AC186013.3_FG001	-3.57143	0.270653	1.89632	2.35768	1.18829	16.6667	0.154256	0.815366	0.249809	4.66667
AC186145.3_FG002	-1	1	0	0.0860206	0	0.333333	0.073165	0	0	0.333333
AC186147.3_FG008	1	1	0	0	0	0	0	0	0	0
AC186156.3_FG004	#DIV/0!	0.106186	0.31871	0.42673	0.279597	2.66667	0	0	0	0
AC186156.3_FG005	-5.39286	0.241454	12.7484	3.6272	5.17254	50.3333	0.0907389	2.66459	0.195929	9.33333
AC186164.3_FG001	-1	1	1.16101	1.68406	1.5278	9.33333	1.10183	1.55308	0.71374	9.33333
AC186166.3_FG008	1	1	0	0	0	0	0	0	0	0
AC186189.3_FG004	1	1	0	0	0	0	0	0	0	0
AC186189.3_FG005	6	0.709236	0.141341	0	0	0.333333	0	0	0.521341	2
AC186195.4_FG001	#DIV/0!	0.611966	0	0	0	0	0.0309544	0	0	0.333333
AC186231.4_FG002	1.25	1	0.116101	0.0777258	0.203706	1.33333	0.330549	0	0	1.66667
AC186233.3_FG007	-12	0.473599	0.0804663	0.242412	0.0352956	4	0	0	0.0247336	0.333333
AC186283.4_FG002	#DIV/0!	0.611966	0	0	0.167758	0.333333	0	0	0	0
AC186284.3_FG007	2	0.927418	0	0	0.0515712	0.333333	0	0	0.0722775	0.666667
AC186287.7_FG005	6	0.23281	0.0662085	0	0	0.333333	0.0754002	0.0442833	0.122106	2
AC186309.3_FG002	1	1	0	0	0	0	0	0	0	0
AC186309.3_FG006	1	1	0	0	0	0	0	0	0	0
AC186310.4_FG004	1	1	0	0	0	0	0	0	0	0
AC186322.4_FG003	1	1	0	0	0	0	0	0	0	0
AC186322.4_FG005	1	1	0	0	0	0	0	0	0	0
AC186329.3_FG006	1	1	0	0	0	0	0	0	0	0
AC186337.3_FG003	1	1	0	0	0	0	0	0	0	0
AC186375.3_FG001	1	1	0	0	0	0	0	0	0	0
AC186404.3_FG002	1	1	0	0	0	0	0	0	0	0
AC186406.4_FG006	1	1	0	0	0	0	0	0	0	0
AC186408.5_FG005	1	1	0	0	0	0	0	0	0	0
AC186412.4_FG011	#DIV/0!	0.611966	0	0	0	0	0	0	0.0805836	0.333333
AC186417.3_FG004	1	1	0	0	0	0	0	0	0	0
AC186417.3_FG006	1	1	0	0	0	0	0	0	0	0
AC186424.4_FG009	1	1	0	0	0	0	0	0	0	0
AC186431.5_FG001	#DIV/0!	0.611966	0.152622	0	0	0.333333	0	0	0	0
AC186433.4_FG001	1	1	0	0	0	0	0	0	0	0
AC186493.4_FG002	3	0.314091	0	0.0351587	0.0460725	0.666667	0.0299043	0.0702523	0.0968565	2
AC186500.3_FG001	1	1	0	0	0	0	0	0	0	0
AC186506.3_FG001	1	1	0	0	0	0	0	0	0	0
AC186512.3_FG007	1.58314	0.0571829	13.5871	11.4543	11.8314	146.333	13.5249	16.4251	13.3025	231.667
AC186519.4_FG002	#DIV/0!	0.611966	0	0	0	0	0	0.171205	0	0.333333
AC186524.3_FG005	1	1	0	0	0	0	0	0	0	0
AC186524.3_FG006	#DIV/0!	0.611966	0.204455	0	0	0.333333	0	0	0	0
AC186563.4_FG004	1	1	0	0	0	0	0	0	0	0
AC186577.3_FG006	4.4	0.476776	0.269779	0.270911	0	1.66667	1.15212	0.360881	0.248772	7.33333
AC186579.3_FG007	1	1	0	0	0	0	0	0	0	0
AC186581.3_FG003	-14.25	0.0619435	4.08575	2.49742	2.02593	19	0.101152	0.356444	0	1.33333
AC186583.3_FG004	1	1	0	0	0	0	0	0	0	0
AC186585.4_FG002	1	1	0	0	0	0	0	0	0	0
AC186590.3_FG005	1	1	0	0	0	0	0	0	0	0
AC186590.3_FG006	#DIV/0!	0.611966	0	0	0	0	0	0.144954	0	0.333333
AC186592.3_FG002	-3.2	0.292437	0.260962	0.174705	0.0654103	5.33333	0.0212279	0.0498695	0.0458365	1.66667
AC186592.3_FG003	-6.86364	0.0927376	12.8063	6.85871	5.87662	50.3333	0.112186	1.97664	0.726717	7.33333
AC186602.4_FG003	#DIV/0!	0.448286	0	0	0	0	0.19282	0	0.624523	2.66667
AC186603.6_FG003	11.2222	0.0756652	0.807662	0.270351	0.531408	9	5.28878	3.46629	3.64111	101
AC186606.4_FG003	-1	1	0.4301	0.359921	0.565976	5	0.306131	0.431506	0.264406	5
AC186611.4_FG005	1	1	0	0	0	0	0	0	0	0
AC186613.4_FG003	1	1	0	0	0	0	0	0	0	0
AC186619.3_FG001	#DIV/0!	0.611966	0.100958	0	0	0.333333	0	0	0	0
AC186647.3_FG001	#DIV/0!	0.611966	0	0	0	0	0	0	0.131478	0.333333
AC186653.4_FG005	1	1	0	0	0	0	0	0	0	0
AC186656.4_FG004	1	1	0	0	0	0	0	0	0	0
AC186656.4_FG012	2	0.372662	0.181105	0.0606218	0.15888	1.66667	0.154686	0.121131	0.278339	3.33333
AC186663.3_FG006	1	1	0	0	0	0	0	0	0	0
AC186667.3_FG007	1	1	0	0	0	0	0	0	0	0
AC186669.3_FG002	7.75	0.53033	0.0985103	0	0.0864208	1.33333	0.140233	0.0658882	0.726717	10.3333
AC186684.4_FG001	2.17241	0.201828	1.60933	1.50834	0.705913	9.66667	2.38257	1.61459	2.17655	21
AC186691.4_FG006	1	1	0	0	0	0	0	0	0	0
AC186743.4_FG003	#DIV/0!	0.314091	0	0	0	0	0	0.194135	0.178435	0.666667
AC186781.4_FG006	1.11765	1	2.60616	1.56107	1.80499	17	0.937253	3.02752	1.01188	19
AC186782.4_FG003	#DIV/0!	0.611966	0	0	0	0	0.0461615	0	0	0.333333
AC186785.4_FG002	1	1	0	0	0	0	0	0	0	0
AC186789.4_FG001	#DIV/0!	0.611966	0	0	0	0	0	0	0.273763	0.333333
AC186800.3_FG005	-1	1	0.367326	0.491824	0	2	0.209161	0.122842	0.338724	2
AC186807.4_FG002	1	1	0	0	0	0	0	0	0	0
AC186815.3_FG003	1	1	0	0	0	0	0	0	0	0
AC186828.3_FG001	1	1	0	0	0	0	0	0	0	0
AC186845.4_FG009	#DIV/0!	0.377393	0	0	0	0	0.349259	0.205124	0	1
AC186897.4_FG016	-1	1	0	0.151133	0	0.333333	0	0.150994	0	0.333333
AC186902.4_FG006	1	1	0	0	0	0	0	0	0	0
AC186902.4_FG009	1	1	0	0	0	0	0	0	0	0
AC186904.4_FG007	1	1	0	0	0	0	0	0	0	0
AC186905.3_FG013	#DIV/0!	0.611966	0	0.190905	0	0.333333	0	0	0	0
AC187037.4_FG008	1	1	0	0	0	0	0	0	0	0
AC187046.3_FG009	1	1	0	0	0	0	0	0	0	0
AC187056.3_FG002	1	1	0	0	0	0	0	0	0	0
AC187065.3_FG003	-15.2	0.0372542	5.57287	2.48723	4.23709	25.3333	0.211551	0.372739	0	1.66667
AC187067.4_FG001	1	1	0	0	0	0	0	0	0	0
AC187072.4_FG001	1	1	0	0	0	0	0	0	0	0
AC187072.4_FG002	1	1	0	0	0	0	0	0	0	0
AC187080.3_FG006	-3.2	0.180847	0.209732	0.117007	0.153327	5.33333	0	0.0935187	0.0214889	1.66667
AC187080.3_FG007	-1	1	0	0.0322418	0	0.333333	0	0	0.029607	0.333333
AC187082.3_FG003	1	1	0	0	0	0	0	0	0	0
AC187086.3_FG004	1	1	0	0	0	0	0	0	0	0
AC187088.3_FG002	1.78571	0.463989	0.511943	1.54228	0.673674	4.66667	1.31178	1.71205	0.94416	8.33333
AC187090.3_FG003	1	1	0	0	0	0	0	0	0	0
AC187090.3_FG011	1.45455	0.733292	0.149578	0.300413	0.196833	3.66667	0.0851721	0.40018	0.275863	5.33333
AC187092.6_FG003	1	1	0	0	0	0	0	0	0	0
AC187096.5_FG001	1	1	0	0	0	0	0	0	0	0
AC187098.4_FG011	1.34043	0.28917	6.11369	5.39161	6.96211	125.333	6.59424	5.50458	6.03517	168
AC187099.5_FG005	1	1	0	0	0	0	0	0	0	0
AC187142.3_FG007	1	1	0	0	0	0	0	0	0	0
AC187157.4_FG001	#DIV/0!	0.611966	0	0	0	0	0.126786	0	0	0.666667
AC187157.4_FG002	1.04098	1	6.22792	6.78096	7.62505	122	5.26095	5.58454	5.21706	127
AC187157.4_FG005	3.32353	0.22624	1.85438	2.20419	2.25761	68	7.45602	4.65743	3.44324	226
AC187160.3_FG003	1	1	0	0	0	0	0	0	0	0
AC187207.3_FG006	1	1	0	0	0	0	0	0	0	0
AC187209.5_FG003	1	1	0	0	0	0	0	0	0	0
AC187209.5_FG010	1	1	0	0	0	0	0	0	0	0
AC187212.3_FG011	1	1	0	0	0	0	0	0	0	0
AC187222.4_FG001	-2	0.769109	0	0.0788522	0.103329	0.666667	0	0.0787793	0	0.333333
AC187235.3_FG003	#DIV/0!	0.611966	0	0	0	0	0.0746401	0	0	0.333333
AC187243.3_FG005	1.08696	0.990074	0.88338	1.30106	1.08496	7.66667	0.704213	1.06352	0.977514	8.33333
AC187262.4_FG007	1.10526	1	6.19207	0.777258	6.4507	25.3333	1.43238	7.89481	1.18957	28
AC187263.4_FG001	-2.1791	0.249585	25.618	23.0643	15.1894	146	10.2614	5.55394	5.64786	67
AC187279.3_FG003	-2	0.927418	0	0.399325	0	0.666667	0.169823	0	0	0.333333
AC187279.3_FG004	-7.7	0.0511859	9.73181	8.31715	8.5375	51.3333	0.235806	2.49284	0	6.66667
AC187283.3_FG005	1	1	0	0	0	0	0	0	0	0
AC187393.3_FG001	1.32517	0.321069	12.1565	9.96719	10.5448	95.3333	10.8887	8.95304	11.8397	126.333
AC187404.3_FG003	#DIV/0!	0.611966	0	0	0.0727522	0.333333	0	0	0	0
AC187404.3_FG006	1	1	0	0	0	0	0	0	0	0
AC187460.4_FG002	1	1	0	0	0	0	0	0	0	0
AC187469.3_FG005	1	1	0	0	0	0	0	0	0	0
AC187485.3_FG001	1	1	0	0	0	0	0	0	0	0
AC187551.3_FG002	-1.41667	0.356174	2.0891	1.91025	1.74332	45.3333	0.667315	1.3632	1.03369	32
AC187560.5_FG003	1	1	0	0	0	0	0	0	0	0
AC187567.4_FG004	-2.8	0.185593	1.74542	2.33699	3.44523	14	0.621166	0.583707	0.804754	5
AC187782.4_FG009	3	0.448286	0	0	0.838791	0.666667	0.544434	0.959254	0.293893	2
AC187789.3_FG001	1	1	0	0	0	0	0	0	0	0
AC187800.4_FG003	1	1	0	0	0	0	0	0	0	0
AC187802.3_FG008	1	1	0	0	0	0	0	0	0	0
AC187809.3_FG005	1	1	0	0	0	0	0	0	0	0
AC187813.3_FG002	1	1	0	0	0	0	0	0	0	0
AC187818.3_FG004	1	1	0	0	0	0	0	0	0	0
AC187826.3_FG007	1	1	0	0	0	0	0	0	0	0
AC187843.3_FG001	1	1	0	0	0	0	0	0	0	0
AC187843.3_FG006	11.175	0.241205	4.1412	0.693096	2.72473	13.3333	15.3274	35.0382	8.14664	149
AC187843.3_FG010	1	1	0	0	0	0	0	0	0	0
AC187870.3_FG002	1	1	0	0	0	0	0	0	0	0
AC187872.3_FG005	1	1	0	0	0	0	0	0	0	0
AC187879.3_FG001	-3.125	0.524031	0.537329	1.34896	0.70708	8.33333	0	0.71878	0	2.66667
AC187885.3_FG002	#DIV/0!	0.611966	0	0	0.198048	0.333333	0	0	0	0
AC187887.3_FG008	1	1	0	0	0	0	0	0	0	0
AC187891.3_FG006	1	1	0	0	0	0	0	0	0	0
AC187895.2_FG001	1	1	0	0	0	0	0	0	0	0
AC187895.2_FG002	1	1	0	0	0	0	0	0	0	0
AC187896.3_FG006	-2.36364	0.732622	7.18606	0.916346	0.300199	8.66667	0.7794	1.37325	0.210365	3.66667
AC187899.3_FG002	1	1	0	0	0	0	0	0	0	0
AC187901.4_FG004	2	0.769109	0	0.131104	0	0.333333	0.11151	0	0.12039	0.666667
AC187903.3_FG004	1	1	0	0	0	0	0	0	0	0
AC187910.5_FG002	1	1	0	0	0	0	0	0	0	0
AC188000.3_FG003	6	0.494884	0.117784	0	0	0.333333	0.268272	0	0.144817	2
AC188001.3_FG009	1	1	0	0	0	0	0	0	0	0
AC188003.3_FG012	#DIV/0!	0.448286	0	0	0	0	0	0.534666	0.163809	1.33333
AC188023.3_FG005	-1.05496	1	40.7751	33.9536	36.3591	396.667	24.5538	36.5374	17.375	376
AC188023.3_FG011	1.25	0.869515	0.425874	0.570215	0.37361	4	0.484998	0.189896	0.610887	5
AC188036.3_FG003	1	1	0	0	0	0	0	0	0	0
AC188128.3_FG002	1	1	0	0	0	0	0	0	0	0
AC188134.2_FG011	#DIV/0!	0.611966	0	0	0	0	0	0.360881	0	1.33333
AC188195.2_FG003	1	1	0	0	0	0	0	0	0	0
AC188195.2_FG004	1	1	0	0	0	0	0	0	0	0
AC188195.2_FG005	1	1	0	0	0	0	0	0	0	0
AC188296.3_FG004	-4.8046	0.0689882	32.7251	20.4574	23.9559	139.333	0.98724	10.0018	1.33231	29
AC188582.3_FG002	-1	1	0	0.107739	0	0.333333	0	0.107639	0	0.333333
AC188583.4_FG003	#DIV/0!	0.494884	0	0	0	0	0.404606	0	0.109206	1.66667
AC188612.3_FG009	2	0.927418	0	0	0.110112	0.333333	0	0	0.154322	0.666667
AC188710.4_FG006	-2.28571	0.801215	0.0196663	0.184322	0.0172528	5.33333	0.0559914	0	0.0241799	2.33333
AC188718.3_FG005	1	1	0	0	0	0	0	0	0	0
AC188718.3_FG011	1	1	0	0	0	0	0	0	0	0
AC188718.3_FG015	#DIV/0!	0.611966	0.0905526	0	0	0.333333	0	0	0	0
AC188721.3_FG001	-4.54762	0.0986652	9.3887	4.32122	5.76555	63.6667	0.467781	2.43334	0.288588	14
AC188722.3_FG002	1	1	0	0	0	0	0	0	0	0
AC188723.3_FG001	1	1	0	0	0	0	0	0	0	0
AC188724.3_FG006	#DIV/0!	0.611966	0	0.0735244	0	0.333333	0	0	0	0
AC188727.3_FG003	1	1	0	0	0	0	0	0	0	0
AC188735.3_FG001	1	1	0	0	0	0	0	0	0	0
AC188744.3_FG009	1	1	0	0	0	0	0	0	0	0
AC188745.3_FG001	#DIV/0!	0.611966	0	0.0930052	0	0.333333	0	0	0	0
AC188752.3_FG008	-2	0.769109	0.155543	0.0347101	0	1.33333	0.0295227	0.034678	0	0.666667
AC188753.3_FG004	1	1	0	0	0	0	0	0	0	0
AC188755.3_FG001	#DIV/0!	0.611966	0	0	0	0	0	0.0902203	0	0.333333
AC188756.2_FG004	-1	1	0.09704	0	0	0.333333	0.0552559	0	0	0.333333
AC188757.4_FG004	1	1	0	0	0	0	0	0	0	0
AC188831.3_FG005	8.85714	0.0588388	0.424946	0.42673	0.372796	2.33333	2.05675	3.83702	2.35114	20.6667
AC188838.3_FG005	1.57292	0.611966	1.55371	1.60024	1.57273	32	2.44995	0.599534	2.35114	50.3333
AC188964.3_FG002	1	1	0	0	0	0	0	0	0	0
AC188978.3_FG008	1	1	0	0	0	0	0	0	0	0
AC189048.2_FG001	1	1	0	0	0	0	0	0	0	0
AC189052.3_FG003	1	1	0	0	0	0	0	0	0	0
AC189056.3_FG001	1	1	0	0	0	0	0	0	0	0
AC189060.4_FG007	2.58696	0.29425	1.75356	1.44486	2.01171	15.3333	3.07232	1.80441	4.89253	39.6667
AC189078.3_FG004	-1	1	0	0.135175	0.177136	0.666667	0	0.270101	0	0.666667
AC189084.3_FG002	1	1	0	0	0	0	0	0	0	0
AC189280.3_FG001	-1	1	0	0	0.133891	0.333333	0	0.10208	0	0.333333
AC189694.3_FG003	1	1	0	0	0	0	0	0	0	0
AC189750.4_FG004	5.51605	0.35998	19.1522	40.321	37.1409	644	206.093	19.4677	172.349	3552.33
AC189752.3_FG003	1	1	0	0	0	0	0	0	0	0
AC189753.3_FG002	1	1	0	0	0	0	0	0	0	0
AC189770.3_FG002	1	1	0	0	0	0	0	0	0	0
AC189771.3_FG001	#DIV/0!	0.611966	0	0	0	0	0.12766	0	0	0.333333
AC189792.3_FG005	-4.21583	0.0893571	29.4507	25.7496	23.1539	195.333	1.64947	10.3334	2.47336	46.3333
AC189795.3_FG001	-1	1	0	0.0906801	0	0.333333	0	0.0905962	0	0.333333
AC189796.3_FG004	1	1	0	0	0	0	0	0	0	0
AC189879.3_FG003	1.6686	0.47057	1.02311	2.0548	1.38975	57.3333	2.33029	1.32445	2.08977	95.6667
AC189883.3_FG002	1	1	0	0	0	0	0	0	0	0
AC190035.1_FG005	1	1	0	0	0	0	0	0	0	0
AC190225.2_FG001	1	1	0	0	0	0	0	0	0	0
AC190480.1_FG007	1	1	0	0	0	0	0	0	0	0
AC190485.1_FG004	1	1	0	0	0	0	0	0	0	0
AC190491.1_FG002	#DIV/0!	0.611966	0	0	0	0	0.156871	0	0	0.333333
AC190496.1_FG002	-1.95238	0.512211	1.68979	0.646432	2.01185	13.6667	0.962192	0.0807293	0.445204	7
AC190498.1_FG007	1	1	0	0	0	0	0	0	0	0
AC190507.1_FG007	1	1	0	0	0	0	0	0	0	0
AC190526.3_FG004	5.5	0.343299	0	0	0.276882	0.666667	0.089858	0.422196	0.582079	3.66667
AC190544.2_FG004	1	1	0	0	0	0	0	0	0	0
AC190549.3_FG004	#DIV/0!	0.611966	0	0	0.202262	0.333333	0	0	0	0
AC190560.2_FG002	2	0.484619	0	0.174106	0.228151	0.666667	0.148086	0.173945	0.319756	1.33333
AC190565.2_FG003	1	1	0	0	0	0	0	0	0	0
AC190570.3_FG003	#DIV/0!	0.377393	0.255972	0	0.112279	1	0	0	0	0
AC190572.4_FG001	1	1	0	0	0	0	0	0	0	0
AC190576.2_FG002	1	1	0	0	0	0	0	0	0	0
AC190587.3_FG005	#DIV/0!	0.611966	0.038517	0	0	0.333333	0	0	0	0
AC190589.2_FG002	-5	0.366743	0.141958	0.0950359	0.37361	1.66667	0	0.094948	0	0.333333
AC190590.3_FG001	-1.33333	0.972824	0.371524	0.248723	0	1.33333	0.105776	0.248492	0	1
AC190609.3_FG001	-3.5	0.567586	0	0.214945	0.211251	2.33333	0.0914111	0	0	0.666667
AC190609.3_FG002	1.72283	0.325711	65.8912	77.6864	87.0458	607.333	77.3234	149.862	76.5554	1046.33
AC190609.3_FG003	1.03265	1	7.16915	8.02674	9.75931	81.6667	5.77141	9.42476	4.33129	84.3333
AC190609.3_FG004	-1.28485	0.619858	4.95811	6.20017	4.92412	141.333	3.56898	3.44135	2.47293	110
AC190609.3_FG005	-2	0.769109	0.239032	0	0.209698	0.666667	0.136108	0	0	0.333333
AC190613.3_FG001	-1.16667	1	0.0342554	0.114664	0.0300515	2.33333	0	0	0.126352	2
AC190614.3_FG004	-1	1	0	0.132703	0	0.333333	0	0	0.121858	0.333333
AC190623.3_FG001	-2.57053	0.314091	1274.29	2047.73	1551.11	14159.3	774.098	437.296	221.451	5508.33
AC190623.3_FG002	1	1	0	0	0	0	0	0	0	0
AC190628.4_FG007	1.20211	0.36867	12.7764	12.5727	14.9018	442	11.5484	12.9283	11.5227	531.333
AC190630.2_FG001	5	0.192194	0	0.129543	0	0.333333	0.220366	0.129423	0.237913	1.66667
AC190632.2_FG004	1	1	0	0	0	0	0	0	0	0
AC190634.1_FG005	1	1	0	0	0	0	0	0	0	0
AC190636.3_FG005	1.5	0.937413	0.178128	0.119251	0.312536	2.66667	0.0507144	0.0595701	0.547527	4
AC190638.3_FG001	1	1	0	0	0	0	0	0	0	0
AC190643.4_FG011	1	1	0	0	0	0	0	0	0	0
AC190652.3_FG001	-1.33333	0.972824	0.255972	0.171364	0	1.33333	0	0.171205	0.07868	1
AC190665.3_FG006	1	1	0	0	0	0	0	0	0	0
AC190671.4_FG003	1	1	0	0	0	0	0	0	0	0
AC190677.3_FG003	1	1	0	0	0	0	0	0	0	0
AC190685.3_FG005	1	1	0	0	0	0	0	0	0	0
AC190688.3_FG006	3.64706	0.430389	0.256983	0.301072	0.338169	5.66667	0.768232	0.171882	1.46133	20.6667
AC190693.1_FG009	1	1	0	0	0	0	0	0	0	0
AC190695.3_FG003	1	1	0	0	0	0	0	0	0	0
AC190701.3_FG001	1	1	0	0	0	0	0	0	0	0
AC190716.3_FG001	1	1	0	0	0	0	0	0	0	0
AC190734.2_FG003	1	1	0	0	0	0	0	0	0	0
AC190740.2_FG004	1.23913	0.611966	5.75558	2.92555	4.02069	46	4.24837	2.78026	4.06247	57
AC190743.3_FG012	1.42424	0.338124	7.59417	6.42193	8.06476	22	6.82773	6.41599	9.82855	31.3333
AC190744.2_FG010	1	1	0	0	0	0	0	0	0	0
AC190749.3_FG006	-1	1	0	0.158856	0	0.333333	0.135115	0	0	0.333333
AC190750.2_FG014	2.73716	0.0206992	6.25161	5.33067	6.63901	110.333	11.0915	12.324	13.3501	302
AC190751.4_FG008	1	1	0	0	0	0	0	0	0	0
AC190756.4_FG007	1	1	0	0	0	0	0	0	0	0
AC190757.3_FG001	1	1	0	0	0	0	0	0	0	0
AC190763.3_FG002	-12.875	0.0298038	15.4515	9.40386	10.3865	68.6667	0	2.01325	0.123362	5.33333
AC190771.2_FG003	3.05882	0.368919	1.89984	0.847918	0.370375	5.66667	3.00499	0.705945	2.85496	17.3333
AC190772.4_FG011	17	0.246118	0	0	0.180499	0.333333	0.35147	0.550458	1.26486	5.66667
AC190788.2_FG004	-4.25	0.11009	0.774009	0.777258	1.18829	5.66667	0	0.258846	0.237913	1.33333
AC190788.2_FG005	-1.08475	1	3.27007	3.60574	3.20626	21.3333	1.64297	3.85972	1.65554	19.6667
AC190789.3_FG005	1	1	0	0	0	0	0	0	0	0
AC190792.2_FG006	4.5	0.327135	0	0.108816	0.142594	0.666667	0.277661	0.108715	0.499618	3
AC190799.2_FG010	1	1	0	0	0	0	0	0	0	0
AC190807.2_FG001	#DIV/0!	0.611966	0.185762	0	0	0.333333	0	0	0	0
AC190809.2_FG002	1	1	0	0	0	0	0	0	0	0
AC190811.1_FG003	1	1	0	0	0	0	0	0	0	0
AC190812.3_FG006	1	1	0	0	0	0	0	0	0	0
AC190816.3_FG007	1	1	0	0	0	0	0	0	0	0
AC190832.2_FG003	-1.22222	0.562242	1.57808	1.47905	1.24597	11	0.718864	0.949941	0.970132	9
AC190832.2_FG006	1	1	0	0	0	0	0	0	0	0
AC190834.3_FG005	1	1	0	0	0	0	0	0	0	0
AC190841.2_FG007	-3	0.545354	1.20401	0.201511	0.264064	2	0.171396	0.201325	0	0.666667
AC190851.3_FG003	#DIV/0!	0.448286	0.120849	0	0.318054	1.33333	0	0	0	0
AC190858.3_FG004	#DIV/0!	0.611966	0	0.0706598	0	0.333333	0	0	0	0
AC190858.3_FG005	1	1	0	0	0	0	0	0	0	0
AC190883.2_FG005	#DIV/0!	0.611966	0	0	0	0	0	0	0.10687	0.333333
AC190885.4_FG006	-1.11111	0.992238	2.00669	1.52253	0.938893	13.3333	1.29499	0.984255	0.657933	12
AC190909.3_FG004	-2.80882	0.121386	16.4072	8.07411	16.0587	254.667	2.23105	6.34685	1.99471	90.6667
AC190913.3_FG002	1	1	0	0	0	0	0	0	0	0
AC190915.3_FG007	1.26667	0.864695	1.07763	0.480955	0.787814	5	0.204539	1.20128	0.77289	6.33333
AC190922.3_FG007	4.31707	0.202147	2.37866	1.72513	2.78233	13.6667	8.35241	3.44708	9.38307	59
AC190925.2_FG002	5.2	0.377393	0	0.54408	0.178243	1.66667	1.38831	1.76663	0.124905	8.66667
AC190932.3_FG008	1	1	0	0	0	0	0	0	0	0
AC190933.3_FG004	6.04412	0.54766	3.98876	4.0055	3.14932	22.6667	35.6587	1.8675	10.1763	137
AC190934.3_FG003	1	1	0	0	0	0	0	0	0	0
AC190978.3_FG007	-1.33333	1	0.192357	0	0.506252	1.33333	0.109531	0	0.236506	1
AC190985.3_FG006	-1.1	1	0.674915	0.376526	0	3.66667	0.320255	0.225707	0.138303	3.33333
AC190990.2_FG005	1	1	0	0	0	0	0	0	0	0
AC190999.2_FG004	1.78378	0.197795	0.249	0.259306	0.339799	12.3333	0.315076	0.333086	0.476232	22
AC191009.3_FG004	3.55639	0.0734229	17.7318	6.72681	10.1112	44.3333	30.122	22.7314	32.5206	157.667
AC191012.2_FG001	-3.41176	0.0735548	2.56645	2.51995	3.15209	19.3333	0.3897	1.02994	0.420731	5.66667
AC191040.2_FG002	1	1	0	0	0	0	0	0	0	0
AC191042.4_FG001	#DIV/0!	0.135575	0.0884582	0.0888295	0.0388012	2	0	0	0	0
AC191048.2_FG006	1.96	0.562657	3.00738	2.01334	1.00507	16.6667	4.64807	1.62834	2.11292	32.6667
AC191049.3_FG007	1	1	0	0	0	0	0	0	0	0
AC191050.3_FG003	-1.14286	1	0.288707	0.0386558	0.10131	2.66667	0.131515	0	0.106491	2.33333
AC191064.3_FG007	1	1	0	0	0	0	0	0	0	0
AC191067.3_FG005	1	1	0	0	0	0	0	0	0	0
AC191069.3_FG004	2.31068	0.314842	7.21381	7.8942	8.39745	68.6667	10.6641	22.64	8.27248	158.667
AC191069.3_FG007	1	1	0	0	0	0	0	0	0	0
AC191070.3_FG006	-4.74419	0.0306187	21.2555	11.5899	17.8032	204	1.15008	4.37435	2.36506	43
AC191071.3_FG001	1	1	0	0	0	0	0	0	0	0
AC191073.2_FG001	1	1	0	0	0	0	0	0	0	0
AC191073.2_FG003	1	1	0	0	0	0	0	0	0	0
AC191097.3_FG007	-1	1	0.140122	0.093807	0.245852	1.33333	0.0797877	0	0.258423	1.33333
AC191098.3_FG002	#DIV/0!	0.611966	0	0	0	0	0	0.151344	0	0.333333
AC191107.4_FG001	1	1	0	0	0	0	0	0	0	0
AC191107.4_FG002	1	1	0	0	0	0	0	0	0	0
AC191113.2_FG002	2.40559	0.105212	11.4939	10.9972	12.6366	286	18.3984	17.9158	26.2622	688
AC191115.3_FG002	#DIV/0!	0.106186	0	0	0	0	0.0440732	0.103539	0.0475827	1.33333
AC191147.3_FG002	5	0.611966	0	0.148049	0	0.333333	0.503694	0	0.13595	1.66667
AC191246.3_FG004	1	1	0	0	0	0	0	0	0	0
AC191246.3_FG006	1	1	0	0	0	0	0	0	0	0
AC191251.3_FG005	1.04348	1	0.894043	0.897795	1.04576	15.3333	0.551504	0.847133	0.824427	16
AC191253.3_FG004	1	1	0	0	0	0	0	0	0	0
AC191254.3_FG001	-2	0.484619	0.165859	0.222074	0.145504	1.33333	0.0944426	0.110934	0	0.666667
AC191264.3_FG002	1	1	0	0	0	0	0	0	0	0
AC191264.3_FG003	-5	0.611966	0.205749	0.550968	0	1.66667	0	0.137615	0	0.333333
AC191279.2_FG001	1	1	0	0	0	0	0	0	0	0
AC191279.2_FG003	1	1	0	0	0	0	0	0	0	0
AC191283.3_FG004	1.27333	0.680117	3.0765	5.35499	3.77853	50	3.73718	5.07567	3.34129	63.6667
AC191297.3_FG004	#DIV/0!	0.611966	0	0	0	0	0	0	0.175305	0.333333
AC191305.3_FG002	1	1	0	0	0	0	0	0	0	0
AC191317.3_FG009	1.83333	0.494884	0.367326	0.860692	0.483371	4	0.627483	0.614212	1.24199	7.33333
AC191328.3_FG002	-1.54545	0.646117	0.878605	2.64688	2.31234	5.66667	0.750436	0.881477	1.35032	3.66667
AC191330.3_FG001	#DIV/0!	0.611966	0	0	0	0	0	0	0.0239913	0.333333
AC191338.3_FG002	1	1	0	0	0	0	0	0	0	0
AC191360.3_FG004	-1	1	0.401338	0.134341	0	1	0	0	0.370087	1
AC191360.3_FG015	#DIV/0!	0.611966	0	0.111606	0	0.333333	0	0	0	0
AC191361.4_FG006	1	1	0	0	0	0	0	0	0	0
AC191362.3_FG002	1	1	0	0	0	0	0	0	0	0
AC191380.3_FG001	1	1	0	0	0	0	0	0	0	0
AC191401.3_FG009	-2	0.209848	1.00412	0.420139	0.770781	6.66667	0.35735	0.25185	0.154322	3.33333
AC191401.3_FG013	1.7	0.764077	0	0.960142	0.838791	3.33333	0.408325	0.479627	1.61641	5.66667
AC191410.4_FG004	#DIV/0!	0.611966	0	0	0	0	0.0819059	0	0	0.333333
AC191412.3_FG005	1	1	0	0	0	0	0	0	0	0
AC191418.3_FG003	1	1	0	0	0	0	0	0	0	0
AC191421.3_FG001	-1.14634	0.880765	3.1871	2.27589	2.98237	15.6667	2.4197	1.98956	0.914334	13.6667
AC191523.3_FG001	1	1	0	0	0	0	0	0	0	0
AC191526.3_FG001	#DIV/0!	0.611966	0	0	0.0286622	0.333333	0	0	0	0
AC191526.3_FG004	-1	1	0	0.192595	0	0.333333	0.163812	0	0	0.333333
AC191534.3_FG003	#DIV/0!	0.611966	0	0.083384	0	0.666667	0	0	0	0
AC191539.4_FG001	-1	1	0	0	0.157563	0.333333	0.102269	0	0	0.333333
AC191541.4_FG005	1.45455	0.862383	0.525742	0.234644	0.0768703	3.66667	0.498942	0.0586067	0.269336	5.33333
AC191548.3_FG005	-6.75	0.0670626	1.79494	1.06813	1.74962	9	0	0.533573	0	1.33333
AC191551.3_FG003	9	0.385647	0	0.0548192	0	0.333333	0.279759	0.109537	0.0503394	3
AC191562.3_FG008	#DIV/0!	0.354451	0	0.444147	0.97003	2.66667	0	0	0	0
AC191564.3_FG003	1	1	0	0	0	0	0	0	0	0
AC191568.3_FG010	1	1	0	0	0	0	0	0	0	0
AC191575.2_FG001	2.66138	0.0727824	19.6743	7.45898	15.8988	231.333	23.0882	35.1851	22.8025	615.667
AC191577.3_FG004	1	1	0	0	0	0	0	0	0	0
AC191578.3_FG003	1	1	0	0	0	0	0	0	0	0
AC191589.3_FG003	1	1	0	0	0	0	0	0	0	0
AC191598.3_FG007	#DIV/0!	0.611966	0	0	0	0	0.118659	0	0	0.333333
AC191601.1_FG003	-2.69231	0.332486	0.411499	0.747742	0.464141	11.6667	0.10042	0.157274	0.216832	4.33333
AC191622.3_FG003	1	1	0	0	0	0	0	0	0	0
AC191622.3_FG005	1	1	0	0	0	0	0	0	0	0
AC191650.3_FG003	#DIV/0!	0.611966	0	0	0	0	0	0.0921317	0	0.333333
AC191654.3_FG004	1	1	0	0	0	0	0	0	0	0
AC191676.3_FG011	-1	1	0	0	0.109268	0.333333	0	0.0833069	0	0.333333
AC191686.3_FG002	-7.11765	0.0282166	8.93981	5.4408	6.59499	40.3333	0.347076	1.63073	0.249809	5.66667
AC191691.3_FG011	1	1	0	0	0	0	0	0	0	0
AC191692.3_FG001	-1	1	0	0.0877549	0	0.333333	0	0	0.0805836	0.333333
AC191704.3_FG007	#DIV/0!	0.611966	0	0	0	0	0.257094	0	0	0.333333
AC191708.3_FG001	1	1	0	0	0	0	0	0	0	0
AC191708.3_FG002	1	1	0	0	0	0	0	0	0	0
AC191731.3_FG001	1	1	0	0	0	0	0	0	0	0
AC191735.3_FG009	2.07143	0.242719	0.888207	0.356774	0.935045	4.66667	0.60691	1.42578	1.20127	9.66667
AC191748.3_FG001	1	1	0	0	0	0	0	0	0	0
AC191771.3_FG008	1.40625	0.111268	29.7577	14.8994	24.5701	106.667	21.6433	26.7607	21.2146	150
AC191778.3_FG001	#DIV/0!	0.611966	0	0	0	0	0.106999	0	0	0.333333
AC191782.3_FG001	1	1	0	0	0	0	0	0	0	0
AC191790.3_FG005	1	1	0	0	0	0	0	0	0	0
AC191804.4_FG002	-7.84615	0.0520999	3.77273	2.27314	2.15133	34	0.161119	0.56776	0.0579828	4.33333
AC191927.2_FG002	1	1	0	0	0	0	0	0	0	0
AC191961.3_FG009	1	1	0	0	0	0	0	0	0	0
AC192175.3_FG001	1	1	0	0	0	0	0	0	0	0
AC192177.3_FG008	#DIV/0!	0.241534	0	0	0	0	1.39704	0.205124	1.31975	5.33333
AC192204.3_FG005	7	0.297575	0	0.0867061	0	0.333333	0.294992	0.0866259	0.159241	2.33333
AC192240.3_FG005	1	1	0	0	0	0	0	0	0	0
AC192244.3_FG007	2.35762	0.234375	4.79829	4.41689	5.8932	50.3333	10.5873	5.29537	9.95549	118.667
AC192330.1_FG004	#DIV/0!	0.611966	0	0	0	0	0	0	0.0475827	0.333333
AC192356.3_FG003	-4	0.297575	0.142581	0.0954527	0.250166	1.33333	0	0	0.0876523	0.333333
AC192362.3_FG002	1.35398	0.611966	5.7136	5.27593	7.60503	37.6667	7.96523	6.45704	3.99694	51
AC192362.3_FG003	1.06987	1	11.8413	8.56742	7.93625	152.667	9.33913	7.13292	5.51615	163.333
AC192367.2_FG002	1.66667	0.611966	0	0.122956	0.322247	1	0.209161	0.245685	0.112908	1.66667
AC192368.3_FG009	#DIV/0!	0.611966	0.195834	0	0	0.333333	0	0	0	0
AC192372.3_FG003	-1.58333	0.390974	8.1271	7.87979	5.90046	31.6667	2.07448	5.24833	3.27336	20
AC192381.3_FG004	2	0.927418	0.2426	0	0	0.333333	0.27628	0	0	0.666667
AC192405.3_FG001	1	1	0	0	0	0	0	0	0	0
AC192451.3_FG001	2.69188	0.0221883	35.0706	32.4304	39.1257	533.333	71.2162	75.6724	65.5656	1435.67
AC192608.3_FG004	-1.69231	0.675073	1.98525	1.99358	0.435403	7.33333	0.706517	1.16184	0.152555	4.33333
AC193318.3_FG006	1	1	0	0	0	0	0	0	0	0
AC193319.3_FG004	1.28571	0.896253	0.797752	0.40055	0	2.33333	0.454251	0.266786	0.367817	3
AC193324.3_FG002	-1.20896	0.455146	0.649626	0.507386	0.688632	27	0.400732	0.307771	0.399362	22.3333
AC193335.3_FG001	1	1	0	0	0	0	0	0	0	0
AC193353.3_FG002	-4.68571	0.116397	6.88919	3.38699	5.00497	54.6667	0.0612939	2.3039	0.132349	11.6667
AC193379.3_FG001	4.44762	0.0737057	2.15617	1.44348	2.32807	70	4.94879	5.85732	8.32017	311.333
AC193402.3_FG004	-6.22651	0.0538307	50.4636	42.6829	42.6125	861.333	1.61431	13.6526	1.78158	138.333
AC193423.3_FG003	-4.5	0.246749	1.46105	2.77135	2.77712	24	0.0693286	1.14009	0.0748491	5.33333
AC193430.3_FG008	1.73171	0.611966	0.127484	2.21899	1.56574	13.6667	2.25033	0.85267	2.35114	23.6667
AC193440.3_FG009	1	1	0	0	0	0	0	0	0	0
AC193464.3_FG001	1	1	0	0	0	0	0	0	0	0
AC193466.3_FG001	1	1	0	0	0	0	0	0	0	0
AC193479.2_FG002	-3	0.611966	0	0.144127	0.377733	1	0	0	0.132349	0.333333
AC193499.3_FG004	-1.104	1	4.84167	5.55657	5.21835	46	2.2843	2.77571	5.61273	41.6667
AC193499.3_FG007	-1.80952	0.155135	1.69315	1.47355	2.22804	12.6667	0.482051	0.905962	0.832697	7
AC193500.3_FG003	-1.58333	0.814327	1.01589	0	0.519875	6.33333	0.19282	0.113245	0.312261	4
AC193502.3_FG004	1	1	0	0	0	0	0	0	0	0
AC193503.3_FG004	1	1	0	0	0	0	0	0	0	0
AC193576.3_FG003	1	1	0	0	0	0	0	0	0	0
AC193591.3_FG001	#DIV/0!	0.106186	0	0	0	0	0.109531	0.128657	0.236506	1.33333
AC193592.3_FG001	1	1	0	0	0	0	0	0	0	0
AC193598.3_FG002	-1	1	0	0.0167667	0	0.333333	0.014261	0	0	0.333333
AC193606.2_FG001	1	1	0	0	0	0	0	0	0	0
AC193606.2_FG005	1	1	0	0	0	0	0	0	0	0
AC193625.3_FG008	1	1	0	0	0	0	0	0	0	0
AC193625.3_FG010	#DIV/0!	0.611966	0	0	0	0	0	0	0.0640536	0.333333
AC193630.3_FG003	1	1	0	0	0	0	0	0	0	0
AC193630.3_FG004	-2	0.611966	0.108001	0.433818	0.284241	3.33333	0.0614975	0.216709	0.0663944	1.66667
AC193632.2_FG002	11.404	0.167576	2.34103	0.926094	1.3536	33	11.1186	6.69018	18.7745	376.333
AC193645.3_FG006	1	1	0	0	0	0	0	0	0	0
AC193646.3_FG002	1	1	0	0	0	0	0	0	0	0
AC193658.3_FG001	-15.1034	0.0203712	35.3447	18.1117	29.0931	146	0.869632	2.04298	1.07301	9.66667
AC193668.3_FG009	2	0.927418	0	0.0903038	0	0.333333	0	0.180441	0	0.666667
AC193744.3_FG009	1	1	0	0	0	0	0	0	0	0
AC193745.3_FG002	#DIV/0!	0.611966	0	0	0	0	0	0	0.0487432	0.333333
AC193745.3_FG003	1	1	0	0	0	0	0	0	0	0
AC193754.3_FG005	1	1	0	0	0	0	0	0	0	0
AC193754.3_FG008	-1.74257	0.397742	2.15129	2.40036	2.34861	58.6667	0.598877	1.85456	0.617175	33.6667
AC193756.3_FG001	#DIV/0!	0.611966	0	0	0	0	0	0.15205	0	0.333333
AC193767.3_FG003	1	1	0	0	0	0	0	0	0	0
AC193786.3_FG005	9.79167	0.20448	0.655411	0.0877549	7.5897	24	21.2724	7.71529	26.7537	235
AC193787.3_FG008	1.15254	0.87286	3.68428	3.33703	3.61239	19.6667	2.34469	2.31926	4.39664	22.6667
AC194005.3_FG004	-1	1	0.159355	0	0	0.333333	0.0907389	0	0	0.333333
AC194008.3_FG007	1	1	0	0	0	0	0	0	0	0
AC194016.3_FG001	1	1	0	0	0	0	0	0	0	0
AC194022.3_FG013	-1.27482	0.688302	3196.3	2806.73	2518.22	9467.67	1850.05	2422.42	723.447	7426.67
AC194022.3_FG014	2	0.769109	0	0.164044	0.0716555	1.33333	0.0465094	0.0546309	0.301277	2.66667
AC194031.3_FG002	1	1	0	0	0	0	0	0	0	0
AC194032.3_FG010	1	1	0	0	0	0	0	0	0	0
AC194039.4_FG009	2.72727	0.041973	0.567007	0.632652	0.497422	3.66667	0.968585	1.39055	1.1619	10
AC194045.3_FG001	1	1	0	0	0	0	0	0	0	0
AC194047.3_FG006	1	1	0	0	0	0	0	0	0	0
AC194056.3_FG008	10.2857	0.187567	0.357235	0.717469	0.940183	2.33333	3.25464	9.31847	3.73341	24
AC194072.3_FG005	1	1	0	0	0	0	0	0	0	0
AC194097.3_FG008	#DIV/0!	0.611966	0	0	0.212827	0.333333	0	0	0	0
AC194097.3_FG009	-2	0.769109	0	0.105136	0.137772	0.666667	0.0894239	0	0	0.333333
AC194101.3_FG001	1	1	0	0	0	0	0	0	0	0
AC194103.3_FG006	2.11111	0.480277	0	0.415329	0.435403	3	0.635865	0.248967	0.533943	6.33333
AC194104.3_FG007	#DIV/0!	0.611966	0	0.0634496	0	0.333333	0	0	0	0
AC194104.3_FG010	1	1	0	0	0	0	0	0	0	0
AC194112.3_FG001	1.08097	1	7.24473	5.40971	6.68157	82.3333	8.19761	1.86369	4.68213	89
AC194133.3_FG004	1	1	0	0	0	0	0	0	0	0
AC194136.3_FG001	1	1	0	0	0	0	0	0	0	0
AC194157.3_FG001	-1.9375	0.180642	5.73677	3.84057	2.93577	10.3333	1.36108	1.59876	1.76336	5.33333
AC194158.3_FG005	1	1	0	0	0	0	0	0	0	0
AC194163.3_FG001	1	1	0	0	0	0	0	0	0	0
AC194163.3_FG002	1	1	0	0	0	0	0	0	0	0
AC194163.3_FG003	-9.25	0.152862	2.35748	0.830657	0.870805	12.3333	0.0706517	0.165978	0.0762776	1.33333
AC194172.3_FG008	1	1	0	0	0	0	0	0	0	0
AC194174.3_FG003	1.5	0.611966	0	0.124361	0.162965	0.666667	0.105776	0.124246	0.114198	1
AC194176.3_FG002	3.5	0.372662	0.165017	0.110473	0	0.666667	0.375853	0.110371	0.202891	2.33333
AC194180.3_FG004	1	1	0	0	0	0	0	0	0	0
AC194203.3_FG003	1	1	0	0	0	0	0	0	0	0
AC194206.3_FG005	#DIV/0!	0.611966	0	0	0.0642317	0.333333	0	0	0	0
AC194214.3_FG002	1	1	0	0	0	0	0	0	0	0
AC194219.3_FG002	1	1	0	0	0	0	0	0	0	0
AC194259.3_FG001	4	0.611966	0	0	0.0733133	0.333333	0.142756	0	0.0513746	1.33333
AC194264.3_FG006	2.77778	0.0621193	5.2344	5.34859	4.71287	45	8.39258	13.8198	9.99236	125
AC194272.3_FG003	#DIV/0!	0.611966	0	0	0.212827	0.333333	0	0	0	0
AC194273.3_FG006	1	1	0	0	0	0	0	0	0	0
AC194273.3_FG007	1	1	0	0	0	0	0	0	0	0
AC194298.3_FG005	1	1	0	0	0	0	0	0	0	0
AC194321.3_FG009	1	1	0	0	0	0	0	0	0	0
AC194325.3_FG006	1	1	0	0	0	0	0	0	0	0
AC194335.3_FG001	1	1	0	0	0	0	0	0	0	0
AC194338.3_FG008	1	1	0	0	0	0	0	0	0	0
AC194341.4_FG001	1	1	0	0	0	0	0	0	0	0
AC194341.4_FG002	1.1942	0.473883	30.6583	28.6638	39.4163	149.333	29.6473	31.6424	25.8339	178.333
AC194341.4_FG003	1	1	0	0	0	0	0	0	0	0
AC194341.4_FG004	1.71591	0.391076	1.90069	1.49183	1.43744	29.3333	2.08992	1.1836	2.73984	50.3333
AC194350.3_FG001	-1.5	0.896253	0	0.131898	0.0864208	1	0.0560932	0	0.0605598	0.666667
AC194355.3_FG002	#DIV/0!	0.611966	0	0	0.123458	0.333333	0	0	0	0
AC194356.3_FG002	-3	0.611966	0.177641	0	0.311682	1	0	0.118815	0	0.333333
AC194357.3_FG003	1	1	0	0	0	0	0	0	0	0
AC194362.3_FG003	-3.33333	0.527967	1.64789	0.100291	1.05139	6.66667	0.511818	0	0	2
AC194380.3_FG008	1	1	0	0	0	0	0	0	0	0
AC194402.2_FG003	#DIV/0!	0.611966	0	0	0	0	0.0638301	0	0	0.333333
AC194402.2_FG004	#DIV/0!	0.611966	0	0.223213	0	0.666667	0	0	0	0
AC194405.3_FG009	1	1	0	0	0	0	0	0	0	0
AC194405.3_FG021	21.25	0.183686	0	0.057958	0.0759491	1.33333	0.714796	0.347426	1.17088	28.3333
AC194410.3_FG002	1	1	0	0	0	0	0	0	0	0
AC194425.3_FG005	25.6667	0.023884	0	0.183915	0.120502	1	2.19	1.92932	2.36439	25.6667
AC194428.3_FG006	4.16667	0.105505	0.322931	0.0720636	0.188867	2	0.490351	0.791967	0.397047	8.33333
AC194428.3_FG007	-3	0.545354	0.605746	0.405526	0	2	0.114974	0.13505	0	0.666667
AC194438.3_FG005	-4	0.390633	2.42299	4.05526	1.77136	17.3333	0	1.75565	0	4.33333
AC194439.3_FG002	#DIV/0!	0.377393	0.231376	0.0774492	0	1	0	0	0	0
AC194452.3_FG001	1	1	0	0	0	0	0	0	0	0
AC194457.3_FG001	#DIV/0!	0.23281	0.064887	0.0434396	0.170772	1.66667	0	0	0	0
AC194467.3_FG006	2	0.769109	0	0	0.0504759	0.333333	0.0327624	0	0.0353712	0.666667
AC194472.3_FG001	1	1	0	0	0	0	0	0	0	0
AC194478.3_FG005	1	1	0	0	0	0	0	0	0	0
AC194480.3_FG001	1	1	0	0	0	0	0	0	0	0
AC194480.3_FG003	1	1	0	0	0	0	0	0	0	0
AC194481.3_FG002	1	1	0	0	0	0	0	0	0	0
AC194485.3_FG002	-1.80255	0.418778	20.8287	8.99199	18.2726	94.3333	2.88191	12.7594	3.94908	52.3333
AC194591.2_FG004	1	1	0	0	0	0	0	0	0	0
AC194591.2_FG005	1.09524	1	1.42224	1.22418	0.891215	7	2.08246	0.271789	0.374714	7.66667
AC194592.2_FG001	1	1	0	0	0	0	0	0	0	0
AC194597.2_FG001	-3	0.106186	0.363222	0.243164	0.318647	2	0.103412	0.12147	0	0.666667
AC194609.2_FG003	1.44444	0.611966	0.279042	0.280213	0.489594	3	0.476671	0.46659	0.171543	4.33333
AC194613.2_FG002	-2.27273	0.332224	2.65792	0.958129	0.89682	8.33333	0.349259	0.546996	0.50276	3.66667
AC194633.3_FG014	1	1	0	0	0	0	0	0	0	0
AC194666.2_FG010	1	1	0	0	0	0	0	0	0	0
AC194670.2_FG001	1	1	0	0	0	0	0	0	0	0
AC194705.3_FG004	1	1	0	0	0	0	0	0	0	0
AC194712.3_FG002	1	1	0	0	0	0	0	0	0	0
AC194719.3_FG002	1	1	0	0	0	0	0	0	0	0
AC194734.3_FG004	-3	0.814621	0	0.476567	0	1	0	0	0.145874	0.333333
AC194824.2_FG003	#DIV/0!	0.611966	0	0	0	0	0.0360833	0	0	0.333333
AC194824.2_FG005	1.07143	1	0.430005	0.172724	0.452681	4.66667	0.195881	0.172564	0.422957	5
AC194828.3_FG004	#DIV/0!	0.0763668	0	0	0	0	1.48086	2.36068	1.02779	14
AC194828.3_FG012	1	1	0	0	0	0	0	0	0	0
AC194839.3_FG001	1	1	0	0	0	0	0	0	0	0
AC194852.3_FG007	#DIV/0!	0.611966	0	0	0	0	0	0	0.088821	0.666667
AC194853.1_FG002	1	1	0	0	0	0	0	0	0	0
AC194856.3_FG002	-1	1	1.41341	1.57704	2.4799	4.66667	1.34136	0.945352	1.7378	4.66667
AC194856.3_FG007	-2	0.434707	4.24022	2.20786	2.4799	7.33333	2.14617	0.315117	0.579267	3.66667
AC194863.3_FG004	1	1	0	0	0	0	0	0	0	0
AC194863.3_FG006	#DIV/0!	0.611966	0	0	0	0	0.0450383	0	0	0.333333
AC194863.3_FG007	5.45455	0.116154	0.389322	0.0434396	0.227696	3.66667	0.92369	0.520793	0.917462	20
AC194878.3_FG001	-1.52308	0.277837	4.9035	4.74171	5.25767	33	2.99895	2.30793	1.89799	21.6667
AC194878.3_FG002	1.16129	0.75935	1.45289	1.21582	2.0712	10.3333	1.24094	1.82205	1.00482	12
AC194895.3_FG004	1	1	0	0	0	0	0	0	0	0
AC194897.4_FG003	#DIV/0!	0.611966	0	0	0	0	0	0	0.0836181	0.333333
AC194897.4_FG005	-1.8	0.611966	0.655411	0.438775	0.919964	6	0.14928	0.70139	0	3.33333
AC194898.3_FG003	-2.4	0.521039	0.221749	0.118762	0.116721	4	0	0	0.136321	1.66667
AC194905.2_FG001	1	1	0	0	0	0	0	0	0	0
AC194905.2_FG003	-1.46154	0.626285	0.752122	0.335679	0.293253	6.33333	0.0951709	0.223579	0.359622	4.33333
AC194912.3_FG003	1	1	0	0	0	0	0	0	0	0
AC194914.3_FG002	1.72535	0.341589	6.56273	6.43701	4.82009	47.3333	9.82025	5.92065	6.94305	81.6667
AC194937.3_FG004	-1.95588	0.114994	23.751	18.6542	16.6457	177.333	5.51545	7.63227	9.21744	90.6667
AC194940.3_FG001	1	1	0	0	0	0	0	0	0	0
AC194942.3_FG001	1	1	0	0	0	0	0	0	0	0
AC194965.4_FG001	1.71072	0.0799808	6.01579	6.50573	6.54615	133.667	7.11445	8.82104	8.60552	228.667
AC194965.4_FG004	1.44231	0.323942	13.0937	14.3577	10.8926	69.3333	14.7829	15.2504	11.6578	100
AC194970.5_FG001	-1.89595	0.545137	17.5793	31.2846	19.8392	328	15.2412	4.43134	7.65719	173
AC194970.5_FG002	4.75862	0.496372	0.2051	1.51038	0.449825	9.66667	5.48899	0.480131	2.3326	46
AC194970.5_FG004	2.00775	0.0937333	8.37474	4.58173	7.03097	172	8.81952	8.40211	11.4317	345.333
AC194970.5_FG005	3.2824	0.0891883	19.3166	17.4737	20.7485	244.333	50.8106	35.041	52.3078	802
AC194970.5_FG009	1.1653	0.464628	10.8588	10.5408	13.0389	203.667	9.50656	10.2587	10.0132	237.333
AC194972.2_FG001	1	1	0	0	0	0	0	0	0	0
AC194974.3_FG001	4	0.297575	0.151908	0	0	0.333333	0.172998	0.101603	0.0933866	1.33333
AC194974.3_FG005	1.59861	0.258865	7.23871	7.97397	8.08227	287.333	8.88066	7.63649	11.2667	459.333
AC194977.2_FG004	1	1	0	0	0	0	0	0	0	0
AC194980.3_FG002	1	1	0	0	0	0	0	0	0	0
AC194980.3_FG005	#DIV/0!	0.133805	0	0	0	0	0.185107	0.652293	0.599542	2.33333
AC195058.3_FG003	1	1	0	0	0	0	0	0	0	0
AC195135.3_FG002	#DIV/0!	0.480277	0	0	0	0	0.203415	1.91148	0.219612	3.33333
AC195138.3_FG004	1	1	0	0	0	0	0	0	0	0
AC195147.3_FG001	#DIV/0!	0.611966	0	0	0	0	0.106384	0	0	0.666667
AC195147.3_FG008	1	1	0	0	0	0	0	0	0	0
AC195148.3_FG001	1	1	0	0	0	0	0	0	0	0
AC195154.3_FG004	2.07062	0.294834	13.2014	11.4708	14.0423	561.667	17.6024	12.9502	28.0834	1163
AC195168.2_FG004	1.8	0.657136	0.57537	0	0.757138	1.66667	0.163812	0.57725	0.88428	3
AC195172.3_FG001	-1.48387	0.357749	3.72492	2.7204	4.09959	61.3333	0.809845	2.3102	2.16501	41.3333
AC195174.2_FG007	-1	1	0.422187	0	0	0.333333	0.240399	0	0	0.333333
AC195207.2_FG002	1	1	0	0	0	0	0	0	0	0
AC195214.3_FG007	1	1	0	0	0	0	0	0	0	0
AC195220.3_FG003	1	1	0	0	0	0	0	0	0	0
AC195220.3_FG004	1	1	0	0	0	0	0	0	0	0
AC195220.3_FG007	1	1	0	0	0	0	0	0	0	0
AC195230.2_FG003	1	1	0	0	0	0	0	0	0	0
AC195235.3_FG003	1	1	0	0	0	0	0	0	0	0
AC195240.4_FG002	1	1	0	0	0	0	0	0	0	0
AC195244.3_FG008	#DIV/0!	0.314091	0	0	0	0	0.0934886	0	0.100933	0.666667
AC195253.3_FG002	-1	1	0	0	0.22634	0.333333	0	0	0.158609	0.333333
AC195260.2_FG007	1	1	0	0	0	0	0	0	0	0
AC195307.3_FG001	1	1	0	0	0	0	0	0	0	0
AC195320.3_FG003	1	1	0	0	0	0	0	0	0	0
AC195331.3_FG008	-1.05263	1	2.09732	3.15918	3.21987	6.66667	2.68704	1.40278	1.93401	6.33333
AC195340.3_FG002	1.7314	0.0385544	53.842	47.1213	53.6002	425.667	62.7217	74.0624	61.4709	737
AC195340.3_FG004	2.10663	0.103514	2.69015	3.07112	2.2358	115.667	4.3052	3.82588	4.56097	243.667
AC195340.3_FG005	1.2381	0.611966	10.5491	13.2597	9.0656	63	9.56184	11.8075	9.79384	78
AC195342.3_FG002	1	1	0	0	0	0	0	0	0	0
AC195343.3_FG002	1	1	0	0	0	0	0	0	0	0
AC195347.4_FG004	1.11111	1	0.201498	0.179861	0.117847	3	0.191227	0.0449237	0.165163	3.33333
AC195348.3_FG004	1	1	0	0	0	0	0	0	0	0
AC195351.3_FG001	-4.78571	0.168508	1.93759	2.08985	1.88867	22.3333	0	1.00796	0	4.66667
AC195351.3_FG003	-2.66667	0.366743	2.62568	2.42744	2.41314	24	0.0711952	2.09068	0.0768643	9
AC195367.3_FG001	-4.66667	0.230372	1.14735	0.256038	1.00655	4.66667	0	0.255801	0.117557	1
AC195370.3_FG004	-6.375	0.131674	2.35167	0.926094	2.91257	17	0.157538	0.277571	0.255124	2.66667
AC195378.3_FG001	1	1	0	0	0	0	0	0	0	0
AC195389.3_FG001	-1.4	0.668444	0.101907	0.20467	0.268203	2.33333	0.116055	0.13632	0.062648	1.66667
AC195402.3_FG001	1	1	0	0	0	0	0	0	0	0
AC195458.3_FG001	#DIV/0!	0.611966	0	0	0	0	0	0	0.229709	0.333333
AC195484.3_FG003	-2	0.240131	0.16671	0.139508	0.109688	4	0.0474634	0.0836273	0.0256214	2
AC195485.3_FG002	1	1	0	0	0	0	0	0	0	0
AC195536.3_FG006	1	1	0	0	0	0	0	0	0	0
AC195545.3_FG003	-1	1	0.928811	0.373084	1.46669	5.66667	0.105776	1.36671	0.570992	5.66667
AC195580.2_FG010	1	1	0	0	0	0	0	0	0	0
AC195587.4_FG003	3	0.611966	0	0	0.0627248	0.333333	0.0814256	0.0478221	0	1
AC195587.4_FG004	2.75926	0.0707896	2.97106	1.70724	2.19376	108	5.18808	4.04061	4.29223	298
AC195596.3_FG002	-2.09091	0.594211	0.664944	0.445157	0.324078	7.66667	0	0.494161	0.0454198	3.66667
AC195596.3_FG005	-2.48045	0.314091	13.6989	6.70003	6.84951	148	0.929579	6.31404	1.0036	59.6667
AC195608.3_FG005	-4.75497	0.185346	28.2618	16.3714	45.9899	239.333	2.50145	9.99007	1.7104	50.3333
AC195608.3_FG006	-1	1	0.235568	0	0	0.333333	0	0	0.144817	0.333333
AC195685.3_FG001	1	1	0	0	0	0	0	0	0	0
AC195785.3_FG004	1.89691	0.335193	2.45054	2.42967	2.5852	97	3.23231	2.2407	4.97711	184
AC195794.3_FG002	1	1	0	0	0	0	0	0	0	0
AC195796.3_FG001	#DIV/0!	0.494884	0	0	0	0	0.480799	0	0.129771	1.66667
AC195798.3_FG001	1.125	1	0	0.777258	1.01853	2.66667	0.495823	0.38827	0.71374	3
AC195806.3_FG001	-2.11111	0.266279	0.490076	0.328089	0.773879	6.33333	0.111623	0.196671	0.241022	3
AC195807.3_FG004	-1.05263	1	1.41341	2.0817	0.991961	6.66667	1.60963	0.18907	1.39024	6.33333
AC195825.3_FG001	1	1	0	0	0	0	0	0	0	0
AC195826.2_FG006	1	1	0	0	0	0	0	0	0	0
AC195860.3_FG002	-1.30769	0.896039	0.212821	0.142476	0.420082	5.66667	0.121183	0.0355861	0.261666	4.33333
AC195860.3_FG005	-1.01471	1	9.90732	12.8507	11.9508	46	8.99093	8.49016	8.37455	45.3333
AC195860.3_FG006	-1.59633	0.372996	5.4687	7.88154	8.06258	116	2.81121	4.11493	3.36192	72.6667
AC195864.3_FG017	1	1	0	0	0	0	0	0	0	0
AC195864.3_FG020	1	1	0	0	0	0	0	0	0	0
AC195914.2_FG002	-5.15611	0.0574026	181.817	85.7047	149.156	1112	6.14295	40.4075	13.4411	215.667
AC195914.2_FG003	-2.34014	0.0478269	183.577	103.154	132.593	2215.33	29.6926	57.5552	43.4509	946.667
AC195920.3_FG006	1	1	0	0	0	0	0	0	0	0
AC195946.3_FG003	1	1	0	0	0	0	0	0	0	0
AC195954.3_FG001	-12	0.0410459	6.99833	6.80101	6.33753	36	0.38564	0.452981	0.416348	3
AC195957.3_FG003	4	0.513213	0	0.217632	0	0.333333	0.370215	0	0.399694	1.33333
AC195959.2_FG004	1	1	0	0	0	0	0	0	0	0
AC195980.2_FG004	2.33333	0.545354	0	0.0304807	0.0798848	1	0.0259254	0.060905	0.111959	2.33333
AC195989.3_FG004	#DIV/0!	0.611966	0	0.145088	0	0.333333	0	0	0	0
AC195995.3_FG006	1	1	0	0	0	0	0	0	0	0
AC195995.3_FG008	-12	0.0168729	2.39032	1.60024	2.51637	16	0.0907389	0.213168	0.0979643	1.33333
AC195999.3_FG005	-1.59375	0.611966	1.20856	0.281421	0.921947	17	0.0897611	0.456886	0.516846	10.6667
AC196002.2_FG002	1	1	0	0	0	0	0	0	0	0
AC196008.1_FG001	1	1	0	0	0	0	0	0	0	0
AC196008.1_FG004	1	1	0	0	0	0	0	0	0	0
AC196009.2_FG008	1	1	0	0	0	0	0	0	0	0
AC196018.3_FG003	1	1	0	0	0	0	0	0	0	0
AC196019.3_FG001	1	1	0	0	0	0	0	0	0	0
AC196025.3_FG001	-5	0.366743	0.0880986	0.176937	0.0772869	1.66667	0	0	0.0541591	0.333333
AC196025.3_FG002	1	1	0	0	0	0	0	0	0	0
AC196025.3_FG008	1	1	0	0	0	0	0	0	0	0
AC196025.3_FG009	1	1	0	0	0	0	0	0	0	0
AC196025.3_FG010	1	1	0	0	0	0	0	0	0	0
AC196025.3_FG011	-3	0.611966	0	0.107208	0.0702435	1	0	0.0535544	0	0.333333
AC196025.3_FG012	1	1	0	0	0	0	0	0	0	0
AC196025.3_FG013	1	1	0	0	0	0	0	0	0	0
AC196025.3_FG015	1	1	0	0	0	0	0	0	0	0
AC196035.3_FG002	1	1	0	0	0	0	0	0	0	0
AC196043.3_FG005	-6.45977	0.101362	49.5366	19.1724	26.8213	187.333	1.21201	8.02424	1.66539	29
AC196048.2_FG001	1	1	0	0	0	0	0	0	0	0
AC196059.3_FG003	-2.90984	0.516193	5.19041	20.7574	10.7844	118.333	3.96659	5.39009	1.00763	40.6667
AC196065.3_FG001	1	1	0	0	0	0	0	0	0	0
AC196066.3_FG003	1.22059	0.723472	5.87156	5.3689	4.89972	45.3333	6.36052	4.21452	3.87369	55.3333
AC196082.3_FG001	1.25514	0.860137	6.43023	10.6026	5.85003	81	6.8483	4.53977	10.761	101.667
AC196090.3_FG006	-3.25	0.787132	0	0.377733	0	4.33333	0.0741418	0	0.0266819	1.33333
AC196096.3_FG005	1	1	0	0	0	0	0	0	0	0
AC196105.3_FG002	1	1	0	0	0	0	0	0	0	0
AC196106.2_FG001	1	1	0	0	0	0	0	0	0	0
AC196110.4_FG004	-13.4571	0.23281	48.7626	6.19839	34.1144	157	0.70294	0.825687	2.90917	11.6667
AC196123.3_FG001	1	1	0	0	0	0	0	0	0	0
AC196130.3_FG002	1	1	0	0	0	0	0	0	0	0
AC196135.3_FG006	#DIV/0!	0.611966	0	0	0	0	0	0	0.0670628	0.333333
AC196143.2_FG003	1	1	0	0	0	0	0	0	0	0
AC196154.3_FG014	1	1	0	0	0	0	0	0	0	0
AC196154.3_FG018	1	1	0	0	0	0	0	0	0	0
AC196156.3_FG003	1.07746	1	16.6	15.049	8.79838	47.3333	12.6031	13.1846	6.80331	51
AC196158.3_FG002	-6.75123	0.0525285	124.452	53.0194	94.291	1375	4.85316	17.9595	6.58429	203.667
AC196161.3_FG002	1	1	0	0	0	0	0	0	0	0
AC196161.3_FG004	2	0.656056	0.734653	0.737736	0.161124	3.66667	1.25497	0	1.12908	7.33333
AC196170.2_FG003	-1.27273	0.880765	0.420821	0.352156	0.461471	4.66667	0.299527	0	0.388053	3.66667
AC196171.6_FG002	#DIV/0!	0.526228	0	0	0	0	0.0610916	0.358797	0	2
AC196202.3_FG007	1	1	0	0	0	0	0	0	0	0
AC196206.3_FG007	-1.13333	1	0.666839	0.558031	1.17001	5.66667	0.189854	0.111503	1.22983	5
AC196212.3_FG001	1	1	0	0	0	0	0	0	0	0
AC196213.3_FG001	1	1	0	0	0	0	0	0	0	0
AC196259.2_FG010	-1	1	0	0.137742	0	0.333333	0	0	0.126486	0.333333
AC196262.4_FG006	1	1	0	0	0	0	0	0	0	0
AC196278.2_FG003	-1.88889	0.314091	0.507944	0.680101	0.557009	5.66667	0.144615	0.254802	0.312261	3
AC196278.2_FG004	1.11765	1	0.11095	0.742772	0.584004	5.66667	0.18953	0.593668	0.545658	6.33333
AC196278.2_FG005	1	1	0	0	0	0	0	0	0	0
AC196290.3_FG007	1	1	0	0	0	0	0	0	0	0
AC196394.3_FG002	1	1	0	0	0	0	0	0	0	0
AC196395.3_FG001	1	1	0	0	0	0	0	0	0	0
AC196412.3_FG001	1	1	0	0	0	0	0	0	0	0
AC196417.3_FG008	1	1	0	0	0	0	0	0	0	0
AC196420.4_FG002	2.5	0.611966	0.133779	0.0895606	0	0.666667	0.228528	0	0.164483	1.66667
AC196426.3_FG007	2.55194	0.0206992	32.9884	27.6641	32.4618	850.333	50.5629	61.5227	63.4951	2170
AC196431.2_FG001	1	1	0	0	0	0	0	0	0	0
AC196432.3_FG007	#DIV/0!	0.611966	0	0	0	0	0	0	0.0708678	0.333333
AC196436.3_FG002	1	1	0	0	0	0	0	0	0	0
AC196437.3_FG001	1	1	0	0	0	0	0	0	0	0
AC196439.3_FG002	1	1	0	0	0	0	0	0	0	0
AC196465.3_FG002	-2	0.562242	0.311085	0.10413	0.409362	2	0	0.208068	0.0956207	1
AC196465.3_FG006	1.58498	0.189582	2.69355	3.35775	3.54449	84.3333	3.9137	3.60314	3.9113	133.667
AC196470.3_FG007	1	1	0	0	0	0	0	0	0	0
AC196475.3_FG004	3.54386	0.26762	6.85793	9.00341	4.45363	95	27.2336	12.2714	14.619	336.667
AC196475.3_FG005	3.76199	0.0894511	23.7916	24.475	23.9757	570	59.0942	55.2837	88.166	2144.33
AC196488.3_FG007	-11.4	0.114523	2.11811	1.47965	0.8079	19	0.104877	0.12319	0.0566139	1.66667
AC196489.3_FG002	1.37973	0.30461	67.5474	61.7711	58.5747	388	71.7153	61.8441	57.9198	535.333
AC196502.3_FG003	1.16667	0.982558	0.900232	1.74106	1.14076	16	1.02521	0.669018	1.72176	18.6667
AC196575.3_FG007	-2	0.769109	0.269779	0.180608	0	1.33333	0	0	0.165848	0.666667
AC196637.2_FG002	-2.3	0.177907	0.748754	0.751896	0.87582	15.3333	0.390822	0.1252	0.23015	6.66667
AC196642.4_FG003	1	1	0	0	0	0	0	0	0	0
AC196708.3_FG006	1.5	0.92246	0.733272	0.327266	0.214428	2	0	0.326964	1.05183	3
AC196709.3_FG001	1	1	0	0	0	0	0	0	0	0
AC196710.3_FG013	-1	1	0.94915	0.476567	0.208167	2.66667	0.54046	0.317417	0.291748	2.66667
AC196714.3_FG004	1	1	0	0	0	0	0	0	0	0
AC196719.3_FG002	-1	1	0.524329	0	0	0.666667	0.29856	0	0	0.666667
AC196726.2_FG001	7	0.388299	0.382452	0	0.335516	0.666667	0.871094	0.255801	2.11603	4.66667
AC196728.3_FG003	1	1	0	0	0	0	0	0	0	0
AC196779.3_FG003	113	0.162833	0	0.0725441	0.0950629	0.666667	5.0596	2.24679	7.52758	75.3333
AC196780.4_FG003	-8.5	0.53212	4.74842	0	1.28175	5.66667	0.207986	0.244304	0	0.666667
AC196789.3_FG001	1	1	0	0	0	0	0	0	0	0
AC196795.4_FG009	-2	0.769109	0	0.138619	0.181649	0.666667	0	0.138491	0	0.333333
AC196954.2_FG012	#DIV/0!	0.611966	0	0.109915	0	0.333333	0	0	0	0
AC196956.3_FG003	#DIV/0!	0.611966	0	0.0623588	0	0.333333	0	0	0	0
AC196957.3_FG005	1	1	0	0	0	0	0	0	0	0
AC196961.2_FG004	1	1	0	0	0	0	0	0	0	0
AC196972.3_FG009	1	1	0	0	0	0	0	0	0	0
AC196974.3_FG008	1.33333	0.896253	0.281458	0.282639	0.123458	2	0.160266	0.0941259	0.43257	2.66667
AC196978.5_FG002	-1	1	0	0	0.249073	0.666667	0.0808329	0.094948	0	0.666667
AC196978.5_FG007	1.40909	0.807734	0.560489	0.844263	1.10634	7.33333	0.797877	0.281161	1.55054	10.3333
AC196984.3_FG001	-1.5	0.925041	0.281458	0.0942131	0.370375	2	0	0.376504	0	1.33333
AC197013.3_FG003	3.25352	0.0893235	19.7021	20.4442	17.2842	71	54.9713	38.6544	45.0161	231
AC197021.3_FG004	1	1	0	0	0	0	0	0	0	0
AC197029.3_FG001	1	1	0	0	0	0	0	0	0	0
AC197029.3_FG003	1.5	0.972824	0	0.152724	0	0.666667	0	0.152583	0.0701218	1
AC197038.3_FG001	-1	1	0	0.151133	0.198048	0.666667	0.257094	0	0	0.666667
AC197041.3_FG001	1	1	0	0	0	0	0	0	0	0
AC197047.3_FG001	-2.96552	0.177267	4.89374	4.44625	3.06655	28.6667	0.696641	1.98727	0.537224	9.66667
AC197054.3_FG002	#DIV/0!	0.213209	0	0	0	0	1.93717	1.13772	4.18285	21
AC197055.3_FG003	1	1	0	0	0	0	0	0	0	0
AC197056.3_FG002	-1	1	0.849892	0.42673	1.11839	4.33333	0.604926	0.284223	0.783715	4.33333
AC197056.3_FG005	1.18085	0.32219	6.4431	5.76431	6.11486	125.333	4.83614	6.03322	5.22123	148
AC197082.3_FG004	1	1	0	0	0	0	0	0	0	0
AC197082.3_FG005	1	1	0	0	0	0	0	0	0	0
AC197109.3_FG004	1	1	0	0	0	0	0	0	0	0
AC197118.3_FG005	-2	0.611966	0.382452	0.0512076	0.134206	2.66667	0.0435547	0.0511602	0.0940458	1.33333
AC197122.3_FG003	3.0805	0.0641815	5.27163	4.59527	4.91373	107.667	9.31791	10.4675	13.9083	331.667
AC197124.3_FG002	1	1	0	0	0	0	0	0	0	0
AC197124.3_FG004	1	1	0	0	0	0	0	0	0	0
AC197140.2_FG001	1	1	0	0	0	0	0	0	0	0
AC197143.3_FG007	1	1	0	0	0	0	0	0	0	0
AC197143.3_FG010	3	0.314091	0.237287	0	0.208167	0.666667	0.27023	0.476126	0.145874	2
AC197145.4_FG001	1.66667	0.611966	0.439303	0.588195	0	1	0.50029	0.293826	0.540128	1.66667
AC197146.3_FG001	1	1	0	0	0	0	0	0	0	0
AC197146.3_FG002	1.85	0.611966	0.336294	1.05064	0.295023	6.66667	1.2766	0.599809	0.620216	12.3333
AC197150.3_FG003	-9.69231	0.212763	0.431655	1.21371	1.21178	42	0.0491581	0.115484	0.0707633	4.33333
AC197164.4_FG002	7.5	0.540251	0.408911	0.205313	0.627774	4.66667	4.77321	0.410247	1.06837	35
AC197230.3_FG001	1	1	0	0	0	0	0	0	0	0
AC197242.3_FG001	1	1	0	0	0	0	0	0	0	0
AC197246.3_FG001	1.54545	0.25411	2.24712	2.3067	2.2342	18.3333	2.9003	2.90576	2.0261	28.3333
AC197265.3_FG005	#DIV/0!	0.611966	0	0.273751	0	0.666667	0	0	0	0
AC197267.3_FG001	-5.88608	0.0897536	67.0699	27.9486	44.1292	155	1.36395	14.8769	1.47256	26.3333
AC197274.4_FG010	#DIV/0!	0.611966	0	0.140408	0	0.333333	0	0	0	0
AC197340.3_FG003	13	0.18405	0	0.388629	0	0.333333	2.31384	1.16481	1.07061	4.33333
AC197340.3_FG004	1	1	0	0	0	0	0	0	0	0
AC197347.3_FG003	1	1	0	0	0	0	0	0	0	0
AC197355.3_FG001	-89	0.618072	0	0	36.7852	29.6667	0	0	0.289634	0.333333
AC197373.4_FG005	1	1	0	0	0	0	0	0	0	0
AC197376.3_FG001	1	1	0	0	0	0	0	0	0	0
AC197377.3_FG001	#DIV/0!	0.611966	0	0	0	0	0.0860965	0	0	0.333333
AC197377.3_FG004	1	1	0	0	0	0	0	0	0	0
AC197387.3_FG004	-1.77733	0.31688	62.2903	84.5255	79.8529	444.333	38.4546	24.6889	32.4913	250
AC197427.3_FG003	1	1	0	0	0	0	0	0	0	0
AC197432.4_FG001	#DIV/0!	0.135575	0.105205	0.211293	0.184588	2	0	0	0	0
AC197477.3_FG002	1	1	0	0	0	0	0	0	0	0
AC197526.3_FG003	1	1	0	0	0	0	0	0	0	0
AC197541.3_FG009	1	1	0	0	0	0	0	0	0	0
AC197544.3_FG002	1	1	0	0	0	0	0	0	0	0
AC197545.3_FG002	1.15873	0.720869	3.19755	4.28129	4.2077	63	2.94785	3.7172	3.6506	73
AC197555.3_FG008	1.74046	0.278353	11.6101	12.3655	10.0001	131	17.6693	11.5775	14.6641	228
AC197575.3_FG008	1	1	0	0	0	0	0	0	0	0
AC197577.2_FG002	1	1	0	0	0	0	0	0	0	0
AC197578.4_FG001	1.76289	0.0586975	1.60933	1.00556	1.83537	32.3333	1.61893	2.00926	2.04464	57
AC197583.2_FG003	-2	0.927418	0	0.190072	0	0.666667	0	0	0.0872695	0.333333
AC197595.3_FG001	1	1	0	0	0	0	0	0	0	0
AC197672.3_FG002	-1.03536	1	3.87138	5.60454	5.77489	449	3.30265	3.63631	4.27017	433.667
AC197697.3_FG001	1	1	0	0	0	0	0	0	0	0
AC197699.3_FG002	1.76923	0.543836	0.25045	0.134134	0.175771	4.33333	0.0855658	0.26802	0.369517	7.66667
AC197699.3_FG003	2.02778	0.140825	4.01047	3.22184	4.18056	96	5.80308	4.35493	6.67124	194.667
AC197699.3_FG005	#DIV/0!	0	0	0	0	0	0.169823	0.199478	0.183346	1
AC197699.3_FG006	1	1	0	0	0	0	0	0	0	0
AC197699.3_FG008	-2.54545	0.2707	1.06835	1.32827	1.07113	9.33333	0.17381	0.714562	0.18765	3.66667
AC197699.3_FG009	#DIV/0!	0.611966	0	0	0	0	0	0.197664	0	0.333333
AC197699.3_FG010	1	1	0	0	0	0	0	0	0	0
AC197705.4_FG001	1	1	0	0	0	0	0	0	0	0
AC197705.4_FG003	3.66667	0.668444	0.371524	0.497445	0	2	2.00974	0.248492	0.114198	7.33333
AC197705.4_FG004	1	1	0	0	0	0	0	0	0	0
AC197705.4_FG006	1.35219	0.470205	15.3987	12.8762	14.4406	288.667	15.1849	10.1021	16.793	390.333
AC197705.4_FG007	1.6178	0.207274	11.0824	14.1378	13.0171	254.667	16.5825	14.6601	15.4049	412
AC197705.4_FG008	#DIV/0!	0.611966	0	0	0	0	0.041135	0	0	0.333333
AC197705.4_FG011	-1.51857	0.611966	5.69318	12.5618	9.95944	354.333	5.85055	3.76279	4.72178	233.333
AC197714.3_FG004	-2	0.927418	0	0	0.459982	0.666667	0.14928	0	0	0.333333
AC197717.3_FG002	5.5	0.201828	0.742577	0.276183	0.723829	8	2.95984	1.04852	2.53613	44
AC197718.3_FG002	1.66667	0.611966	0.277849	0.18601	0.243751	1	0.158211	0.185838	0.512429	1.66667
AC197738.3_FG007	#DIV/0!	0.611966	0	0	0	0	0.129446	0	0	0.333333
AC197757.3_FG002	1	1	0	0	0	0	0	0	0	0
AC197757.3_FG003	1	1	0	0	0	0	0	0	0	0
AC197758.3_FG004	1.55	0.611966	0.486653	0.651593	0.426929	6.66667	0.886742	0.325495	0.598345	10.3333
AC197764.4_FG003	19.4286	0.156019	0.980152	0.109363	0	2.33333	6.4183	2.51302	4.41873	45.3333
AC197770.3_FG002	#DIV/0!	0	0	0	0	0	0.0902963	0.106064	0.0974864	1
AC197771.3_FG001	1	1	0	0	0	0	0	0	0	0
AC197783.3_FG005	1.25	0.769109	0.510603	0.455774	0.149314	2.66667	0.38766	0.341515	0.313896	3.33333
AC197835.3_FG001	1	1	0	0	0	0	0	0	0	0
AC197837.3_FG003	1	1	0	0	0	0	0	0	0	0
AC197901.3_FG003	1	1	0	0	0	0	0	0	0	0
AC197903.4_FG001	1	1	0	0	0	0	0	0	0	0
AC197909.3_FG002	1	1	0	0	0	0	0	0	0	0
AC198019.2_FG004	1.06667	1	1.04866	1.05306	1.14995	5	1.19424	0.526043	0.805836	5.33333
AC198025.3_FG001	-3.2	0.172887	1.72002	2.07269	3.01787	16	0.293821	1.03539	0.317218	5
AC198081.2_FG001	1	1	0	0	0	0	0	0	0	0
AC198081.2_FG005	1	1	0	0	0	0	0	0	0	0
AC198122.3_FG002	1	1	0	0	0	0	0	0	0	0
AC198169.4_FG004	1.47049	0.233256	15.7051	18.8222	18.6914	395.333	20.2305	19.2456	19.3433	581.333
AC198174.4_FG001	-4.625	0.289604	1.04158	1.46801	0.721388	24.6667	0.0624308	0.513328	0	5.33333
AC198179.4_FG001	1	1	0	0	0	0	0	0	0	0
AC198179.4_FG002	1	1	0	0	0	0	0	0	0	0
AC198206.5_FG001	2.13636	0.537756	0.278325	0.335392	0.39067	7.33333	0.824108	0.148925	0.581747	15.6667
AC198208.3_FG002	1	1	0	0	0	0	0	0	0	0
AC198223.3_FG001	1	1	0	0	0	0	0	0	0	0
AC198229.4_FG002	-5	0.366743	0.138334	0.555657	0.364071	3.33333	0.0787691	0.0925238	0	0.666667
AC198230.4_FG003	1.16	0.562242	9.87597	6.88709	9.38596	25	7.96665	6.33027	7.58913	29
AC198291.3_FG001	#DIV/0!	0.213209	0.154068	0.206286	0.540642	2.33333	0	0	0	0
AC198324.3_FG003	1	1	0	0	0	0	0	0	0	0
AC198352.4_FG005	#DIV/0!	0.611966	0	0.135175	0	0.333333	0	0	0	0
AC198353.5_FG001	1.98199	0.23203	151.269	121.804	183.418	2758	139.652	322.508	213.546	5466.33
AC198353.5_FG004	1.02097	1	7.67052	11.982	10.6812	206.667	8.07678	7.00339	8.5328	211
AC198357.3_FG002	1	1	0	0	0	0	0	0	0	0
AC198361.3_FG004	1.00272	1	47.0786	41.9089	45.6045	736	30.0174	41.9681	28.6718	738
AC198366.3_FG004	1.36364	0.782194	0.448834	0.386329	0.337502	7.33333	0.620676	0.171543	0.354758	10
AC198371.3_FG003	-1	1	0.128492	0	0	0.333333	0.073165	0	0	0.333333
AC198371.3_FG011	1	1	0	0	0	0	0	0	0	0
AC198379.3_FG006	1	1	0	0	0	0	0	0	0	0
AC198380.3_FG001	-1.5	0.814621	0.305722	0.0682233	0.178802	2	0	0.0681602	0.187944	1.33333
AC198382.3_FG001	-2.70833	0.411334	5.02402	1.58278	1.94447	21.6667	0.420699	1.87781	0	8
AC198386.3_FG001	#DIV/0!	0.266279	1.27484	0.42673	0.186398	3.33333	0	0	0	0
AC198393.3_FG001	-4.86667	0.231868	6.09532	1.3602	2.87931	24.3333	0.44497	0.522671	0.480402	5
AC198398.3_FG003	1	1	0	0	0	0	0	0	0	0
AC198403.3_FG001	#DIV/0!	0.538628	0	0	0	0	0.955954	0	0.18765	4.33333
AC198414.2_FG001	1	1	0	0	0	0	0	0	0	0
AC198418.3_FG005	-2.89306	0.258633	42.8031	71.9313	69.534	2182.33	15.8692	29.2383	4.76271	754.333
AC198421.3_FG003	3	0.526228	0	0.294098	0	1	0.250145	0.0979419	0.450106	3
AC198479.3_FG007	1	1	0	0	0	0	0	0	0	0
AC198481.3_FG004	1.18415	0.541169	30.1558	25.5575	35.1483	1013.67	19.6474	32.4478	27.8734	1200.33
AC198490.3_FG003	2	0.674534	0.213871	0.429537	0.187624	1.66667	0.487125	0	0.788871	3.33333
AC198494.3_FG002	1	1	0	0	0	0	0	0	0	0
AC198506.3_FG001	1	1	0	0	0	0	0	0	0	0
AC198509.3_FG004	-3	0.814621	0	0	0.929963	1	0	0.236338	0	0.333333
AC198509.3_FG005	1	1	0	0	0	0	0	0	0	0
AC198510.5_FG002	-2	0.769109	0.211093	0	0.185188	0.666667	0	0.141189	0	0.333333
AC198515.3_FG011	1	1	0	0	0	0	0	0	0	0
AC198518.3_FG002	-2	0.562242	0.505312	0.225526	0.147766	2	0.191821	0	0.103548	1
AC198518.3_FG003	1.74901	0.0819908	10.5587	9.07464	10.5146	168.667	12.512	11.8338	14.4293	295
AC198518.3_FG005	1	1	0	0	0	0	0	0	0	0
AC198597.4_FG001	1	1	0	0	0	0	0	0	0	0
AC198605.3_FG005	1	1	0	0	0	0	0	0	0	0
AC198691.3_FG005	1	1	0	0	0	0	0	0	0	0
AC198699.3_FG004	-1.39116	0.534292	25.4669	22.3918	34.1815	556	10.5251	23.5877	10.2088	399.667
AC198700.2_FG004	#DIV/0!	0.611966	0	0.0735244	0	0.333333	0	0	0	0
AC198721.3_FG002	1	1	0	0	0	0	0	0	0	0
AC198723.4_FG002	#DIV/0!	0.611966	0	0	0	0	0	0	0.063849	0.333333
AC198723.4_FG003	1	1	0	0	0	0	0	0	0	0
AC198725.4_FG004	6.33333	0.624331	0	0.152903	0	1	0.736962	0	0.0936053	6.33333
AC198725.4_FG007	1.24917	0.587161	5.34596	4.17887	6.26223	202	3.09685	6.36585	5.18615	252.333
AC198725.4_FG009	1.11111	1	1.56556	0.184957	0.56553	9	0.471945	0.431166	0.792595	10
AC198743.3_FG008	1	1	0	0	0	0	0	0	0	0
AC198744.3_FG004	#DIV/0!	0.611966	0	0	0	0	0	0.694668	0	3.33333
AC198752.4_FG004	1	1	0	0	0	0	0	0	0	0
AC198766.3_FG005	1	1	0	0	0	0	0	0	0	0
AC198773.3_FG003	1	1	0	0	0	0	0	0	0	0
AC198781.3_FG002	1	1	0	0	0	0	0	0	0	0
AC198787.3_FG001	1	1	0	0	0	0	0	0	0	0
AC198787.3_FG004	1	1	0	0	0	0	0	0	0	0
AC198787.3_FG009	-3.5	0.277173	0.577072	0.128776	0.506252	2.33333	0	0.128657	0.118253	0.666667
AC198871.3_FG002	#DIV/0!	0.611966	0	0	0	0	0	0.0279115	0	0.333333
AC198901.4_FG004	-3.5	0.277173	0.349553	0.819046	0.766637	4.66667	0.0995201	0.233797	0.107445	1.33333
AC198923.4_FG002	#DIV/0!	0.611966	0	0	0	0	0.238848	0	0	0.666667
AC198937.4_FG003	-1.84211	0.531275	0.798452	1.06907	1.40093	11.6667	0.1299	0.99179	0.280487	6.33333
AC198937.4_FG005	1	1	0	0	0	0	0	0	0	0
AC198940.4_FG008	-5	0.484619	0	0.168707	0.331615	1.66667	0.0717471	0	0	0.333333
AC198979.4_FG009	1	1	0	0	0	0	0	0	0	0
AC198981.4_FG001	1	1	0	0	0	0	0	0	0	0
AC198982.3_FG006	-1.16596	0.868826	12.1596	21.5971	20.6816	91.3333	11.3043	11.9504	12.6621	78.3333
AC198993.3_FG004	1	1	0	0	0	0	0	0	0	0
AC198995.3_FG003	1	1	0	0	0	0	0	0	0	0
AC199001.3_FG005	4.57545	0.097034	8.10916	7.35049	7.86945	130.333	28.1134	18.1912	31.852	596.333
AC199005.2_FG003	1	1	0	0	0	0	0	0	0	0
AC199039.3_FG003	1.66667	0.691279	0.0746176	0.149861	0.130921	2	0.0424883	0.149723	0.27523	3.33333
AC199043.2_FG002	1.5	0.896253	0.756009	0	0	0.666667	0.215241	0.252827	0.23238	1
AC199054.3_FG003	-2	0.769109	0.171097	0	0.150099	0.666667	0.097425	0	0	0.333333
AC199054.3_FG007	1	1	0	0	0	0	0	0	0	0
AC199058.2_FG001	1.52381	0.458626	1.19516	1.44021	1.46788	7	1.22498	1.27901	2.2042	10.6667
AC199067.2_FG004	1.90816	0.135575	4.75358	3.90095	3.90117	32.6667	6.81056	5.94858	4.80765	62.3333
AC199068.2_FG017	5.07353	0.273569	0.753314	1.31898	1.06755	22.6667	5.90628	1.55031	4.48855	115
AC199175.2_FG003	1.8	0.169568	0.868177	0.581214	0.59238	8.33333	0.768992	0.774235	1.12674	15
AC199175.2_FG006	1	1	0	0	0	0	0	0	0	0
AC199182.3_FG003	-2.25	0.512211	0.443296	0.197847	0.518525	6	0.0420699	0.345913	0	2.66667
AC199183.3_FG001	1	1	0	0	0	0	0	0	0	0
AC199194.3_FG002	-6.53695	0.0528872	73.1797	35.9525	55.4045	442.333	1.46781	15.5171	2.02488	67.6667
AC199198.3_FG002	-6.76923	0.117559	6.06089	7.74623	5.80045	29.3333	0.470612	0.368527	1.3549	4.33333
AC199198.3_FG003	-2.51316	0.0994088	15.1522	11.6193	17.643	63.6667	6.11796	2.39543	4.06469	25.3333
AC199204.3_FG002	1	1	0	0	0	0	0	0	0	0
AC199217.3_FG004	1	1	0	0	0	0	0	0	0	0
AC199315.4_FG001	5.92896	0.00496129	26.1653	12.7394	23.9976	61	81.2667	92.2756	91.881	361.667
AC199315.4_FG002	1	1	0	0	0	0	0	0	0	0
AC199325.3_FG001	1	1	0	0	0	0	0	0	0	0
AC199325.3_FG005	1	1	0	0	0	0	0	0	0	0
AC199335.3_FG002	1	1	0	0	0	0	0	0	0	0
AC199343.3_FG013	1	1	0	0	0	0	0	0	0	0
AC199355.3_FG004	#DIV/0!	0.611966	0	0.0634496	0	0.333333	0	0	0	0
AC199363.4_FG003	1.77358	0.0500443	6.21179	5.40615	6.72101	70.6667	6.66151	8.79418	8.6558	125.333
AC199370.4_FG006	1	1	0	0	0	0	0	0	0	0
AC199379.4_FG001	2.25	0.641772	0	0.329746	0	1.33333	0.350582	0.0823602	0.227099	3
AC199379.4_FG008	1	1	0	0	0	0	0	0	0	0
AC199382.3_FG005	1	1	0	0	0	0	0	0	0	0
AC199384.3_FG002	-2	0.769109	0.213871	0.143179	0	0.666667	0.121781	0	0	0.333333
AC199421.3_FG001	1	1	0	0	0	0	0	0	0	0
AC199439.4_FG005	#DIV/0!	0.106186	0.0956129	0.0320047	0.0419395	1.33333	0	0	0	0
AC199479.4_FG004	1	1	0	0	0	0	0	0	0	0
AC199481.3_FG001	#DIV/0!	0.314091	0.0699105	0	0.0613309	0.666667	0	0	0	0
AC199487.4_FG002	1	1	0	0	0	0	0	0	0	0
AC199487.4_FG003	-1.42857	0.93459	0.792887	0.53081	2.08675	3.33333	0.225741	0	1.4623	2.33333
AC199488.4_FG003	1	1	0	0	0	0	0	0	0	0
AC199488.4_FG004	1	1	0	0	0	0	0	0	0	0
AC199492.3_FG001	1	1	0	0	0	0	0	0	0	0
AC199517.4_FG001	#DIV/0!	0.611966	0	0.0881102	0	0.333333	0	0	0	0
AC199517.4_FG006	#DIV/0!	0.611966	0.131613	0	0	0.333333	0	0	0	0
AC199524.3_FG002	1	1	0	0	0	0	0	0	0	0
AC199526.5_FG001	#DIV/0!	0.377393	0.41412	0	0.181649	1	0	0	0	0
AC199526.5_FG002	-1.06637	1	121.063	24.463	53.139	883.667	51.7364	43.211	30.2048	828.667
AC199541.4_FG001	2.01805	0.610968	37.3219	19.6149	36.4748	517	74.5594	12.7379	42.028	1043.33
AC199541.4_FG002	1.46154	0.760279	1.11617	0.140107	0.428395	8.66667	0.635562	0.233295	0.729056	12.6667
AC199541.4_FG004	2.08696	0.621451	5.85988	3.54937	5.69154	84.3333	13.9426	1.53975	6.17554	176
AC199541.4_FG007	1.91358	0.363487	2.84572	2.61952	2.49649	54	5.13125	2.37918	3.57174	103.333
AC199543.4_FG004	1	1	0	0	0	0	0	0	0	0
AC199554.2_FG003	1	1	0	0	0	0	0	0	0	0
AC199571.3_FG001	1	1	0	0	0	0	0	0	0	0
AC199571.3_FG003	-1.90476	0.154091	1.70648	1.885	2.02102	26.6667	0.583016	0.798959	0.839253	14
AC199571.3_FG004	-1.67045	0.366743	9.77791	11.9868	8.46654	98	4.69999	4.2467	4.76198	58.6667
AC199572.3_FG005	1	1	0	0	0	0	0	0	0	0
AC199577.4_FG004	1	1	0	0	0	0	0	0	0	0
AC199624.4_FG007	1.25	0.927418	0.102228	0.0684378	0.179364	1.33333	0.0582099	0.0683745	0.188535	1.66667
AC199632.4_FG007	2	0.927418	0.0631231	0	0	0.333333	0	0	0.0776106	0.666667
AC199638.4_FG001	1	1	0	0	0	0	0	0	0	0
AC199701.4_FG001	1	1	0	0	0	0	0	0	0	0
AC199703.3_FG003	3	0.135575	0.567007	0.759182	0.497422	4	1.72193	1.13772	1.27809	12
AC199705.3_FG006	#DIV/0!	0.611966	0	0.0906801	0	0.333333	0	0	0	0
AC199705.3_FG008	1.21333	0.372875	4.73223	3.58129	4.69298	25	4.21764	3.71559	3.5416	30.3333
AC199728.4_FG006	#DIV/0!	0.611966	0	0	0	0	0	0	0.0275272	0.333333
AC199765.4_FG008	7.5	0.219329	0.85032	1.44504	0.803349	20	7.48624	2.23118	7.96172	150
AC199768.4_FG008	-1	#NUM!	0.192357	0.128776	0.168751	1	0.109531	0.128657	0.118253	1
AC199771.4_FG001	1	1	0	0	0	0	0	0	0	0
AC199777.3_FG001	1	1	0	0	0	0	0	0	0	0
AC199779.3_FG006	#DIV/0!	0.106186	0.18791	0.251598	0.164849	1.33333	0	0	0	0
AC199782.5_FG001	2.35683	0.0212114	12.7712	9.38688	12.0657	151.333	16.68	23.2962	19.3259	356.667
AC199782.5_FG002	3.05244	0.0219604	27.2629	15.0171	22.2217	362.333	38.5542	52.3958	51.0014	1106
AC199782.5_FG003	1.49215	0.317215	3.96492	2.09973	3.686	63.6667	3.30228	2.6915	4.32921	95
AC199790.4_FG013	1	1	0	0	0	0	0	0	0	0
AC199801.4_FG005	1	1	0	0	0	0	0	0	0	0
AC199810.3_FG003	1	1	0	0	0	0	0	0	0	0
AC199820.4_FG006	1	1	0	0	0	0	0	0	0	0
AC199826.4_FG003	1.07692	0.954896	1.19516	1.28019	1.36303	13	0.748596	1.11913	1.24905	14
AC199843.4_FG007	1	1	0	0	0	0	0	0	0	0
AC199857.4_FG004	1	1	0	0	0	0	0	0	0	0
AC199873.4_FG002	-1.11111	0.972824	0.461112	0.694571	0.707915	6.66667	0.262564	0.539722	0.496075	6
AC199875.3_FG002	1	1	0	0	0	0	0	0	0	0
AC199893.4_FG002	4.53333	0.0756718	1.39521	0.186809	0.367196	5	1.82724	1.67972	2.31583	22.6667
AC199908.4_FG002	-2.08333	0.145598	4.43735	4.64971	4.82367	58.3333	1.92248	1.16135	1.83836	28
AC199911.5_FG001	5	0.192194	0.121754	0.0815102	0	0.666667	0.138657	0.244304	0.374246	3.33333
AC199918.4_FG003	#DIV/0!	0.611966	0	0	0	0	0.101707	0	0	0.333333
AC199932.4_FG002	1	1	0	0	0	0	0	0	0	0
AC199956.4_FG003	1	1	0	0	0	0	0	0	0	0
AC199961.4_FG001	1	1	0	0	0	0	0	0	0	0
AC199961.4_FG004	-5.5	0.106186	0.200669	0.0806045	0.105625	3.66667	0.0228528	0.0268433	0	0.666667
AC200038.4_FG011	1	1	0	0	0	0	0	0	0	0
AC200045.3_FG006	-1.83333	0.611966	0.235568	0.0525682	0.103329	3.66667	0	0.0525195	0.0965446	2
AC200047.3_FG004	1	1	0	0	0	0	0	0	0	0
AC200057.4_FG006	1	1	0	0	0	0	0	0	0	0
AC200057.4_FG007	1.41852	0.299491	5.04735	6.75805	6.97962	90	5.74807	7.43843	7.09984	127.667
AC200065.5_FG009	#DIV/0!	0.611966	0	0.143179	0	0.333333	0	0	0	0
AC200069.4_FG002	1	1	0	0	0	0	0	0	0	0
AC200099.4_FG003	1.05882	1	27.409	21.3365	24.0453	45.3333	16.696	27.2854	13.3231	48
AC200099.4_FG006	1.20159	0.306935	24.781	17.6603	23.9216	294.333	19.3705	22.5154	16.3263	353.667
AC200106.4_FG003	1	1	0	0	0	0	0	0	0	0
AC200112.4_FG007	#DIV/0!	0.611966	0	0	0	0	0	0	0.0920955	0.333333
AC200112.4_FG008	-4	0.611966	0.0690199	0.138619	0	1.33333	0	0	0.0424304	0.333333
AC200117.3_FG004	1	1	0	0	0	0	0	0	0	0
AC200122.4_FG004	-3.2	0.146278	0.807662	0.811052	1.06282	5.33333	0.229947	0	0.372386	1.66667
AC200124.3_FG005	1	1	0	0	0	0	0	0	0	0
AC200138.3_FG003	1.8	0.611966	0.500129	0.334819	1.31626	3.33333	0.284781	1.33804	1.22983	6
AC200143.3_FG003	1	1	0	0	0	0	0	0	0	0
AC200171.2_FG001	1	1	0	0	0	0	0	0	0	0
AC200178.2_FG002	-2	0.484619	0.367326	0.122956	0.161124	1.33333	0.10458	0.122842	0	0.666667
AC200178.2_FG003	-2	0.611966	0.828239	0.138619	0.544947	2.66667	0	0.415473	0.127291	1.33333
AC200207.2_FG001	-3.5	0.131597	0.398062	0.177659	0.232807	2.33333	0	0.0887473	0.0815703	0.666667
AC200210.1_FG006	1.79433	0.37211	3.79589	3.97472	3.50082	47	6.87225	4.03614	4.00891	84.3333
AC200215.3_FG002	1.83333	0.425482	0.0848783	0.170469	0.148924	2	0.241655	0.227082	0.104359	3.66667
AC200225.5_FG001	1	1	0	0	0	0	0	0	0	0
AC200228.4_FG001	1	1	0	0	0	0	0	0	0	0
AC200234.3_FG001	1	1	0	0	0	0	0	0	0	0
AC200234.3_FG006	#DIV/0!	0.611966	0	0	0	0	0	0	0.0476962	0.333333
AC200240.3_FG002	-7.5	0.239	0.281458	0.471065	0.987667	5	0.0801331	0	0.0865139	0.666667
AC200256.3_FG003	#DIV/0!	0.611966	0	0.0998313	0	0.333333	0	0	0	0
AC200287.4_FG006	1	1	0	0	0	0	0	0	0	0
AC200298.4_FG001	3.53846	0.103771	0.408055	0.273178	0.835281	4.33333	1.47157	1.4556	0.919799	15.3333
AC200490.3_FG005	#DIV/0!	0.611966	0	0	0.028377	0.333333	0	0	0	0
AC200495.3_FG001	-3.91667	0.272863	5.27163	1.30022	5.11149	31.3333	0.157986	1.76295	0.25585	8
AC200497.4_FG015	1	1	0	0	0	0	0	0	0	0
AC200535.4_FG002	1	1	0	0	0	0	0	0	0	0
AC200540.3_FG002	1	1	0	0	0	0	0	0	0	0
AC200565.4_FG001	2.47368	0.458442	0.710566	0.951398	1.09089	6.33333	1.01152	1.06933	3.05777	15.6667
AC200622.3_FG005	#DIV/0!	0.611966	0	0	0.200837	0.666667	0	0	0	0
AC200627.3_FG005	#DIV/0!	0.611966	0	0.0891935	0	0.333333	0	0	0	0
AC200725.4_FG003	1.33333	0.611966	3.1871	1.56468	1.86398	12	1.69379	1.56323	3.00424	16
AC200725.4_FG008	1	1	0	0	0	0	0	0	0	0
AC200739.5_FG001	-2.33333	0.545354	1.09826	1.17639	0.192695	4.66667	0.250145	0.440738	0.135032	2
AC200753.3_FG003	1.0566	1	0.576713	1.15827	0.798848	35.3333	0.829613	0.426335	0.802374	37.3333
AC200754.4_FG004	1	1	0	0	0	0	0	0	0	0
AC200876.4_FG002	1	1	0	0	0	0	0	0	0	0
AC200876.4_FG003	-2.625	0.127502	0.480893	0.515106	0.675003	7	0.109531	0.128657	0.236506	2.66667
AC200881.4_FG002	1	1	0	0	0	0	0	0	0	0
AC200881.4_FG007	-3	0.814621	0	0.211979	0	1	0	0.0705945	0	0.333333
AC200884.4_FG002	1	1	0	0	0	0	0	0	0	0
AC200887.4_FG002	1.6	0.611966	0.380215	0.381811	0	1.66667	0.32475	0.381458	0.233739	2.66667
AC200904.3_FG003	1	1	0	0	0	0	0	0	0	0
AC201740.3_FG003	#DIV/0!	0.314091	0	0	0	0	0	0.16472	0.151399	0.666667
AC201767.3_FG003	-9.59016	0.201471	58.8866	13.431	26.0744	195	0.951981	5.0941	1.25618	20.3333
AC201769.3_FG002	#DIV/0!	0.611966	0	0.209262	0	0.333333	0	0	0	0
AC201791.3_FG005	1	1	0	0	0	0	0	0	0	0
AC201797.4_FG006	#DIV/0!	0.314091	0	0	0	0	0.109531	0.128657	0	0.666667
AC201798.4_FG005	1	1	0	0	0	0	0	0	0	0
AC201815.4_FG001	1.34615	0.779844	0.309113	0.517351	0.225982	8.66667	0.176013	0.447956	0.506744	11.6667
AC201828.3_FG002	-1.26471	0.987691	2.54256	2.31006	1.59323	14.3333	0.103412	3.27968	0.669879	11.3333
AC201832.3_FG006	-2	0.927418	0	0	0.297072	0.666667	0	0	0.104087	0.333333
AC201888.3_FG013	-6.5	0.0744912	0.380958	0.425063	0.557009	4.33333	0.0723076	0	0.0780653	0.666667
AC201891.3_FG001	-1.64	0.561603	5.48334	4.45753	3.43601	13.6667	1.1151	4.19144	0.963119	8.33333
AC201898.4_FG004	1	1	0	0	0	0	0	0	0	0
AC201966.3_FG001	1	1	0	0	0	0	0	0	0	0
AC201969.4_FG005	1	1	0	0	0	0	0	0	0	0
AC201977.3_FG005	#DIV/0!	0.611966	0	0	0	0	0.073748	0	0	0.333333
AC201985.4_FG003	-2	0.297575	1.25723	0.480955	1.10294	6	0.102269	0.48051	0.441651	3
AC201986.3_FG002	#DIV/0!	0.611966	0	0.12727	0	0.333333	0	0	0	0
AC201995.4_FG001	1	1	0	0	0	0	0	0	0	0
AC202000.4_FG006	-3	0.611966	0	0.279016	0.182813	2	0	0.139379	0	0.666667
AC202011.3_FG010	-7.84211	0.523428	1.4962	10.4718	2.74449	49.6667	0.232352	0.818778	0.585327	6.33333
AC202040.4_FG002	1	1	0	0	0	0	0	0	0	0
AC202041.4_FG003	1	1	0	0	0	0	0	0	0	0
AC202069.3_FG002	1	1	0	0	0	0	0	0	0	0
AC202073.4_FG001	1.88858	0.0926392	9.9498	7.17784	8.87923	119.667	11.9172	10.2118	13.4989	226
AC202076.3_FG009	1	1	0	0	0	0	0	0	0	0
AC202091.4_FG003	1	1	0	0	0	0	0	0	0	0
AC202092.2_FG003	1.2	1	0.359209	0.360716	0	1.66667	0.102269	0.48051	0.110413	2
AC202101.3_FG002	1	1	0	0	0	0	0	0	0	0
AC202107.3_FG001	-2.24627	0.134961	18.4214	14.3637	22.2447	100.333	5.30641	3.33394	9.05974	44.6667
AC202110.3_FG004	-2	0.769109	0.159355	0.106682	0	0.666667	0	0.106584	0	0.333333
AC202122.2_FG001	1	1	0	0	0	0	0	0	0	0
AC202129.3_FG001	#DIV/0!	0.611966	0.270903	0	0	0.333333	0	0	0	0
AC202139.3_FG008	1	1	0	0	0	0	0	0	0	0
AC202144.5_FG001	1	1	0	0	0	0	0	0	0	0
AC202172.3_FG004	1	1	0	0	0	0	0	0	0	0
AC202178.3_FG002	1	1	0	0	0	0	0	0	0	0
AC202179.3_FG004	1	1	0	0	0	0	0	0	0	0
AC202179.3_FG005	1	1	0	0	0	0	0	0	0	0
AC202181.3_FG010	-1.52083	0.611966	1.92558	2.95737	1.68927	24.3333	0.709471	1.1364	1.53193	16
AC202185.4_FG004	3.5	0.172636	0	0.126653	0.165968	1.33333	0.161587	0.379608	0.290757	4.66667
AC202187.4_FG003	1	1	0	0	0	0	0	0	0	0
AC202384.4_FG009	1	1	0	0	0	0	0	0	0	0
AC202391.4_FG002	1	1	0	0	0	0	0	0	0	0
AC202396.4_FG010	#DIV/0!	0.474793	0	0	0	0	0.667913	0	0.206028	3
AC202417.5_FG002	1	1	0	0	0	0	0	0	0	0
AC202432.3_FG006	1.45455	0.611966	0.261112	0.437012	0.458135	3.66667	0.223021	0.611252	0.48156	5.33333
AC202435.3_FG001	1.93333	0.63578	2.35203	1.12471	0.884306	20	3.53952	0.505653	1.70412	38.6667
AC202435.3_FG003	-1	1	0	0.0417988	0	0.333333	0	0.0417601	0	0.333333
AC202439.3_FG001	-2.98649	0.137238	20.2962	22.9147	18.8617	147.333	5.28878	7.70787	2.85496	49.3333
AC202439.3_FG006	2.56349	0.0740976	1.83146	1.2874	1.76737	42	2.39858	4.10363	2.73031	107.667
AC202526.4_FG006	1	1	0	0	0	0	0	0	0	0
AC202532.4_FG006	1	1	0	0	0	0	0	0	0	0
AC202534.2_FG007	1	1	0	0	0	0	0	0	0	0
AC202549.3_FG008	-5.72727	0.202683	6.17478	11.7935	9.24075	63	0.723884	2.55087	0.558232	11
AC202561.3_FG007	1	1	0	0	0	0	0	0	0	0
AC202567.4_FG004	#DIV/0!	0.611966	0	0	0	0	0.0435547	0	0	0.333333
AC202705.2_FG001	#DIV/0!	0.611966	0	0	0	0	0.117157	0	0	0.333333
AC202707.3_FG002	1	1	0	0	0	0	0	0	0	0
AC202855.3_FG004	1	1	0	0	0	0	0	0	0	0
AC202864.3_FG002	-2.24138	0.229936	1.52781	1.59104	1.41477	21.6667	0.53164	0.170311	0.782691	9.66667
AC202867.3_FG008	1	1	0	0	0	0	0	0	0	0
AC202867.3_FG010	1	1	0	0	0	0	0	0	0	0
AC202877.3_FG002	-4.35043	0.0614832	14.0198	12.4948	10.4544	169.667	2.44482	2.22706	1.61602	39
AC202900.3_FG001	1.12	1	0.475732	0.849296	1.94763	8.33333	0.902963	0.848511	0.974864	9.33333
AC202911.3_FG002	1	1	0	0	0	0	0	0	0	0
AC202915.3_FG002	14	0.0666462	0.931472	0.623588	0.81716	10	8.64542	5.6694	9.50563	140
AC202921.3_FG004	1	1	0	0	0	0	0	0	0	0
AC202930.4_FG007	-2.5	0.36221	0.928811	0.621806	0.407413	3.33333	0.13222	0	0.428244	1.33333
AC202930.4_FG008	#DIV/0!	0.377393	0.331718	0.222074	1.45504	2.33333	0	0	0	0
AC202940.3_FG004	1	1	0	0	0	0	0	0	0	0
AC202950.3_FG008	#DIV/0!	0.611966	0	0	0	0	0	0.0485337	0	0.333333
AC202953.3_FG003	#DIV/0!	0.611966	0	0	0.237657	0.333333	0	0	0	0
AC202959.3_FG001	-3.33333	0.455146	0.42634	0.0713548	0.467523	3.33333	0	0.213866	0	1
AC202965.3_FG002	1	1	0	0	0	0	0	0	0	0
AC202974.3_FG004	1	1	0	0	0	0	0	0	0	0
AC202989.3_FG007	1	1	0	0	0	0	0	0	0	0
AC202991.3_FG003	#DIV/0!	0.611966	0	0.17551	0	0.333333	0	0	0	0
AC203001.3_FG001	3.33333	0.611966	0.260067	0.0870529	0	1	0.518301	0	0.239817	3.33333
AC203006.3_FG005	1	1	0	0	0	0	0	0	0	0
AC203019.3_FG001	#DIV/0!	0.611966	0	0	0	0	0.0771281	0	0	0.333333
AC203027.3_FG003	-1.28571	0.864695	0.178618	0.119578	0.391743	3	0.152561	0.179201	0.0549031	2.33333
AC203031.3_FG002	1.71765	0.143897	6.50168	3.14358	3.64408	28.3333	4.9362	6.88531	4.55208	48.6667
AC203048.3_FG001	1.25	0.927418	0.396444	0.53081	1.73896	2.66667	1.1287	0.530319	0.731148	3.33333
AC203090.3_FG005	-1	1	0	0.244531	0	0.333333	0	0	0.224547	0.333333
AC203093.3_FG001	-1.66667	0.494884	1.11004	1.27394	0.834699	8.33333	0.632074	0.212128	0.584919	5
AC203101.3_FG002	#DIV/0!	0.577733	0	0.590189	0.0966742	3	0	0	0	0
AC203148.3_FG005	1	1	0	0	0	0	0	0	0	0
AC203159.3_FG009	-1	1	0.288963	0	0	0.666667	0.08227	0	0.088821	0.666667
AC203159.3_FG010	1	1	0	0	0	0	0	0	0	0
AC203173.3_FG001	1.64286	0.675073	0.297333	0.464459	0.347791	4.66667	0.451482	0.13258	0.792077	7.66667
AC203173.3_FG002	4	0.513213	0	0	0.0360087	0.333333	0	0.0549068	0.0504665	1.33333
AC203173.3_FG004	-1.08495	1	105.383	123.591	123.638	3729.33	50.6414	140.944	59.9542	3437.33
AC203176.4_FG003	1	1	0	0	0	0	0	0	0	0
AC203183.3_FG001	1	1	0	0	0	0	0	0	0	0
AC203208.4_FG001	1	1	0	0	0	0	0	0	0	0
AC203220.3_FG006	#DIV/0!	0.611966	0	0.0699782	0	0.333333	0	0	0	0
AC203227.3_FG001	1	1	0	0	0	0	0	0	0	0
AC203228.3_FG003	1	1	0	0	0	0	0	0	0	0
AC203237.3_FG001	-5.48387	0.182879	4.62753	6.19593	5.07453	56.6667	0	0	2.20472	10.3333
AC203244.4_FG001	#DIV/0!	0.611966	0	0	0	0	0	0	0.0951653	0.333333
AC203253.4_FG001	#DIV/0!	0.314091	0.169315	0	0.148536	0.666667	0	0	0	0
AC203257.2_FG003	#DIV/0!	0.611966	0	0	0	0	0	0	0.272519	1
AC203260.3_FG003	1	1	0	0	0	0	0	0	0	0
AC203262.3_FG002	1	1	0	0	0	0	0	0	0	0
AC203265.3_FG002	#DIV/0!	0.611966	0	0.041933	0	0.333333	0	0	0	0
AC203278.4_FG004	#DIV/0!	0.611966	0	0	0	0	0.119424	0	0	0.333333
AC203280.3_FG001	1	1	0	0	0	0	0	0	0	0
AC203294.3_FG001	1	1	0	0	0	0	0	0	0	0
AC203294.3_FG008	#DIV/0!	0.611966	0	0	0.276882	0.333333	0	0	0	0
AC203294.3_FG012	-2	0.484619	0.365263	0.122265	0.160218	1.33333	0.103993	0	0.112274	0.666667
AC203306.3_FG003	1	1	0	0	0	0	0	0	0	0
AC203307.4_FG001	#DIV/0!	0.314091	0	0	0	0	0.171396	0	0.185044	0.666667
AC203311.3_FG005	#DIV/0!	0.611966	0	0.172724	0	0.333333	0	0	0	0
AC203316.3_FG003	1	1	0	0	0	0	0	0	0	0
AC203316.3_FG004	1	1	0	0	0	0	0	0	0	0
AC203324.3_FG008	1	1	0	0	0	0	0	0	0	0
AC203332.3_FG001	1	1	0	0	0	0	0	0	0	0
AC203341.3_FG003	#DIV/0!	0.611966	1.07171	0	0	1	0	0	0	0
AC203359.3_FG001	1.08889	1	2.24196	2.70164	3.34359	15	2.55321	0	3.99694	16.3333
AC203363.3_FG007	1	1	0	0	0	0	0	0	0	0
AC203365.3_FG004	1	1	0	0	0	0	0	0	0	0
AC203365.3_FG007	1	1	0	0	0	0	0	0	0	0
AC203366.4_FG001	1.31621	0.3715	4.00103	4.64561	4.27783	84.3333	4.05812	4.18136	4.57343	111
AC203381.3_FG006	1	1	0	0	0	0	0	0	0	0
AC203382.3_FG005	#DIV/0!	0.611966	0.129002	0	0	0.333333	0	0	0	0
AC203392.3_FG004	-2.18182	0.604216	0.298242	0.249578	0.981154	8	0.254735	0.199478	0.0458365	3.66667
AC203394.3_FG004	-1.36364	0.937413	0.382452	1.28019	0.503274	5	0.762207	0.127901	0.352672	3.66667
AC203401.3_FG003	-3	0.436838	0.137166	0.45914	0.360998	3	0	0.183486	0.0843237	1
AC203408.4_FG003	2.5	0.664651	0	0.109089	0	0.666667	0.139179	0	0.100174	1.66667
AC203423.3_FG009	#DIV/0!	0.611966	0.0398387	0	0	0.333333	0	0	0	0
AC203424.3_FG001	2.10795	0.0534936	15.2561	11.8361	15.135	117.333	17.0494	23.8411	24.7179	247.333
AC203430.3_FG007	-1.33333	1	0.797752	0	0	1.33333	0.113563	0.133393	0.122606	1
AC203437.2_FG002	1	1	0	0	0	0	0	0	0	0
AC203439.3_FG005	#DIV/0!	0.611966	0	0.13602	0	0.333333	0	0	0	0
AC203531.3_FG002	1	1	0	0	0	0	0	0	0	0
AC203535.4_FG001	1.66433	0.068768	18.4308	16.6397	19.0947	617.667	21.7091	21.3909	23.4594	1028
AC203535.4_FG002	1.92857	0.416437	4.9534	5.27319	5.69903	79.3333	10.6811	4.18206	7.53795	153
AC203535.4_FG004	-1.4455	0.768356	22.4375	61.2245	38.7831	711.667	31.4978	19.8115	15.0227	492.333
AC203535.4_FG006	-2.14286	0.171872	2.30934	0.951398	1.40257	10	0.505758	0.356444	0.655237	4.66667
AC203535.4_FG007	1.81818	0.423042	0.372803	0.149747	0.196231	3.66667	0.254735	0.199478	0.458365	6.66667
AC203570.4_FG005	1.73832	0.293551	4.75419	3.95695	2.70535	35.6667	5.92636	3.86735	4.73946	62
AC203571.3_FG001	1.97872	0.381395	1.62002	1.08455	1.6107	15.6667	2.95188	1.30025	1.79265	31
AC203571.3_FG007	#DIV/0!	0.611966	0	0	0.116404	0.333333	0	0	0	0
AC203672.3_FG001	1.44444	0.611966	0.629195	0.702039	0.183993	3	0.597121	0.420834	0.644668	4.33333
AC203748.3_FG002	-1.5	0.896253	0.125758	0	0.0551622	1	0	0.0420563	0.0386552	0.666667
AC203752.5_FG002	3.22222	0.253983	0.937742	1.25557	2.46798	6	1.60189	4.5995	5.18834	19.3333
AC203753.4_FG006	-1.71698	0.240719	14.2049	5.71332	11.4273	212.333	5.08326	3.49241	4.1074	123.667
AC203753.4_FG007	-1.5	0.688906	1.08361	1.08816	1.18829	5	1.07979	0.181192	0.333079	3.33333
AC203754.4_FG007	1	1	0	0	0	0	0	0	0	0
AC203754.4_FG008	4.25	0.600501	0.119297	0	0.104656	1.33333	0.101894	0.518643	0.0366692	5.66667
AC203761.3_FG002	-1.61538	0.49376	4.77634	5.80788	6.157	140	1.16559	4.72676	2.18723	86.6667
AC203768.3_FG005	1	1	0	0	0	0	0	0	0	0
AC203774.3_FG004	1	1	0	0	0	0	0	0	0	0
AC203777.3_FG001	1	1	0	0	0	0	0	0	0	0
AC203777.3_FG004	1	1	0	0	0	0	0	0	0	0
AC203790.3_FG004	1	1	0	0	0	0	0	0	0	0
AC203802.2_FG005	1	1	0	0	0	0	0	0	0	0
AC203804.4_FG008	1	1	0	0	0	0	0	0	0	0
AC203806.3_FG006	1	1	0	0	0	0	0	0	0	0
AC203831.3_FG002	1	1	0	0	0	0	0	0	0	0
AC203834.4_FG004	1	1	0	0	0	0	0	0	0	0
AC203841.3_FG002	-1.3125	0.758798	0.724709	1.20137	1.60457	42	0.491262	1.13101	0.466734	32
AC203841.3_FG009	2.12709	0.0588672	14.248	11.8409	14.9419	199.333	16.3193	25.3578	23.1058	424
AC203847.3_FG004	1	1	0	0	0	0	0	0	0	0
AC203847.3_FG009	1	1	0	0	0	0	0	0	0	0
AC203855.2_FG001	#DIV/0!	0.611966	0	0.224363	0	0.333333	0	0	0	0
AC203862.4_FG001	7.78378	0.0431206	0.651471	0.915887	0.342912	12.3333	4.37729	3.74731	3.36416	96
AC203862.4_FG002	1.10033	0.918859	5.1748	2.99059	3.1429	99.6667	3.37475	2.15952	3.31719	109.667
AC203865.3_FG001	-1.06452	1	4.27959	2.86503	4.40418	55	3.60842	2.25688	1.87199	51.6667
AC203900.3_FG006	#DIV/0!	0.611966	0	0	0	0	0.0446042	0	0	0.333333
AC203909.3_FG003	1.96	0.413654	1.36192	1.10996	1.24673	25	2.49507	0.910913	1.8201	49
AC203909.3_FG006	#DIV/0!	0.106186	0	0	0	0	0.114264	0.134217	0.246725	1.33333
AC203909.3_FG007	1	1	0	0	0	0	0	0	0	0
AC203909.3_FG010	1	1	0	0	0	0	0	0	0	0
AC203925.3_FG002	1	1	0	0	0	0	0	0	0	0
AC203928.4_FG001	1	1	0	0	0	0	0	0	0	0
AC203944.4_FG002	#DIV/0!	0.611966	0	0.14132	0	0.333333	0	0	0	0
AC203955.3_FG002	1.14286	1	0.303817	0.101697	0.533063	2.33333	0.0864988	0.101603	0.560319	2.66667
AC203955.3_FG005	-1.64706	0.83387	0.474575	1.50913	0.520417	9.33333	0.878247	0.0793544	0.218811	5.66667
AC203956.3_FG004	2	0.769109	0	0.0443243	0	0.333333	0	0.0442833	0.0407021	0.666667
AC203957.3_FG004	-1.35417	0.769109	12.5471	19.5996	17.5116	108.333	4.65475	17.8014	6.66157	80
AC203966.5_FG002	-1.23333	0.887462	1.02504	2.05868	1.15617	12.3333	1.00058	0.881477	0.810191	10
AC203966.5_FG003	-2.81818	0.192194	1.18212	0.712251	1.24446	10.3333	0.538494	0.158132	0.0726717	3.66667
AC203966.5_FG005	-1.20241	0.904898	11.8848	14.0993	9.35297	166.333	10.6984	3.7992	7.25252	138.333
AC203966.5_FG006	1	1	0	0	0	0	0	0	0	0
AC203972.3_FG001	1.85354	0.28917	1.11478	2.07039	2.55534	66	1.94527	3.82428	2.49809	122.333
AC203972.3_FG003	7	0.097034	0	0.115762	0	0.333333	0.196923	0.231309	0.318905	2.33333
AC203976.4_FG001	1.14286	0.927418	0.338629	0.0755667	0.297072	2.33333	0.19282	0.226491	0.138783	2.66667
AC203980.3_FG003	1	1	0	0	0	0	0	0	0	0
AC203985.4_FG001	11.685	0.0560689	5.95828	4.56326	6.3143	139.667	46.7926	36.823	59.1044	1632
AC203985.4_FG005	2.6449	0.109702	15.4802	12.8803	17.0725	81.6667	35.6363	27.9554	23.9273	216
AC203986.3_FG013	-15.8235	0.162696	16.3648	21.023	10.2823	89.6667	0.755541	1.03539	0.543802	5.66667
AC203989.4_FG001	1.74247	0.539751	13.2131	10.671	8.00369	121.667	17.6151	5.4007	17.0192	212
AC204007.3_FG001	-1	1	0	0.0877549	0	0.333333	0	0	0.0805836	0.333333
AC204007.3_FG008	1	1	0	0	0	0	0	0	0	0
AC204009.3_FG009	#DIV/0!	0.314091	0	0	0	0	0	0.141189	0.129771	0.666667
AC204015.3_FG006	1	1	0	0	0	0	0	0	0	0
AC204017.4_FG003	1	1	0	0	0	0	0	0	0	0
AC204035.3_FG003	1	1	0	0	0	0	0	0	0	0
AC204048.3_FG002	1	1	0	0	0	0	0	0	0	0
AC204050.4_FG006	1.54545	0.744778	0.520481	0.087111	0.0570758	3.66667	0.111139	0.261091	0.319969	5.66667
AC204051.3_FG001	-2.5	0.388299	1.0353	1.38619	0.908245	6.66667	0.117903	0.830946	0.127291	2.66667
AC204060.3_FG010	1	1	0	0	0	0	0	0	0	0
AC204070.3_FG004	1.2	0.911324	2.54413	0.946227	1.48794	6.66667	0.804815	1.13442	2.25914	8
AC204088.3_FG010	1	1	0	0	0	0	0	0	0	0
AC204212.4_FG001	-1.21	0.958751	17.7623	24.2312	23.8147	80.6667	24.0449	4.93142	10.7135	66.6667
AC204213.1_FG007	#DIV/0!	0.611966	0	0	0	0	0	0	0.17081	0.333333
AC204231.3_FG010	-3	0.611966	0	0.0473113	0.123995	1	0	0.0472676	0	0.333333
AC204252.3_FG001	-4	0.156361	2.83079	1.22265	1.36186	22.6667	0.103993	0.732913	0.168411	5.66667
AC204254.3_FG001	1	1	0	0	0	0	0	0	0	0
AC204271.3_FG003	1	1	0	0	0	0	0	0	0	0
AC204277.3_FG006	1.27253	0.577245	7.29276	7.24062	8.78338	151.667	6.86235	5.78713	9.27048	193
AC204292.4_FG002	-1.53333	0.646536	0.488114	0.588195	0.770781	15.3333	0.166763	0.652946	0.120028	10
AC204292.4_FG003	5.6	0.292598	0.457865	0.613048	0.133891	3.33333	2.60715	0.612481	1.8765	18.6667
AC204292.4_FG005	1	1	0	0	0	0	0	0	0	0
AC204292.4_FG006	1	1	0	0	0	0	0	0	0	0
AC204298.3_FG006	1.2	1	0.0485925	0.032531	0.127887	1.66667	0	0.0975027	0.0896176	2
AC204300.3_FG003	#DIV/0!	0.611966	0	0	0	0	0	0	0.0372155	0.333333
AC204300.3_FG009	1	1	0	0	0	0	0	0	0	0
AC204306.3_FG007	1	1	0	0	0	0	0	0	0	0
AC204311.4_FG004	-2.3913	0.22019	3.73047	2.14064	2.49345	18.3333	0	1.42578	1.20127	7.66667
AC204325.3_FG003	1	1	0	0	0	0	0	0	0	0
AC204351.3_FG004	1	1	0	0	0	0	0	0	0	0
AC204352.3_FG012	#DIV/0!	0.611966	0	0	0	0	0	0.0600638	0	0.333333
AC204359.3_FG004	1	1	0	0	0	0	0	0	0	0
AC204359.3_FG005	4.18519	0.0727824	1.53087	0.904289	1.73799	18	4.56359	3.1922	4.65018	75.3333
AC204377.3_FG001	1	1	0	0	0	0	0	0	0	0
AC204381.3_FG001	#DIV/0!	0.106186	0.0345466	0.0462555	0.030307	1.33333	0	0	0	0
AC204383.2_FG002	1	1	0	0	0	0	0	0	0	0
AC204387.3_FG002	1	1	0	0	0	0	0	0	0	0
AC204437.3_FG004	1	1	0	0	0	0	0	0	0	0
AC204472.3_FG002	1.75	0.646117	0.653435	0	0.573244	2.66667	0.74415	0.327785	0.301277	4.66667
AC204476.3_FG004	1	1	0	0	0	0	0	0	0	0
AC204502.4_FG006	#DIV/0!	0.106186	0	0	0	0	0.0511346	0.120128	0.0552064	1.33333
AC204515.4_FG003	1	1	0	0	0	0	0	0	0	0
AC204515.4_FG006	7.85	0.194559	0.387005	0.388629	0.282925	6.66667	2.60766	0.862821	2.61705	52.3333
AC204519.3_FG003	-1	1	0.189002	0.12653	0	0.666667	0	0.252827	0	0.666667
AC204520.3_FG005	1	1	0	0	0	0	0	0	0	0
AC204530.4_FG002	1.01875	1	2.02844	2.1799	2.85657	53.3333	0.911859	2.89194	1.70641	54.3333
AC204530.4_FG003	#DIV/0!	0.494884	0	0	0	0	0.202303	0	0.0546031	1.66667
AC204530.4_FG006	1.39726	0.9906	1.0353	1.84826	1.08989	24.3333	3.37988	0.0923274	0.594026	34
AC204539.4_FG001	-2.51515	0.485916	2.10486	3.91425	10.0534	27.6667	1.99756	1.56425	1.1502	11
AC204539.4_FG002	-1.20253	0.761108	8.37042	10.6861	11.1002	63.3333	5.4313	5.07773	8.37683	52.6667
AC204539.4_FG003	1.12245	0.972824	3.711	3.87564	4.42759	32.6667	2.45119	2.48209	5.11025	36.6667
AC204540.3_FG001	1	1	0	0	0	0	0	0	0	0
AC204552.3_FG001	1	1	0	0	0	0	0	0	0	0
AC204563.3_FG011	1	1	0	0	0	0	0	0	0	0
AC204569.3_FG002	1	1	0	0	0	0	0	0	0	0
AC204573.3_FG002	1	1	0	0	0	0	0	0	0	0
AC204573.3_FG015	#DIV/0!	0.448286	0	0	0	0	0.0320255	0	0.103727	1.33333
AC204581.3_FG003	1	1	0	0	0	0	0	0	0	0
AC204591.3_FG002	1	1	0	0	0	0	0	0	0	0
AC204605.3_FG008	1	1	0	0	0	0	0	0	0	0
AC204611.4_FG001	4	0.109681	0.34364	0	0.0602936	2	0.313078	0.367748	0.338008	8
AC204618.3_FG001	1	1	0	0	0	0	0	0	0	0
AC204619.3_FG003	-1	1	0	0.664526	0	1.33333	0	0.331956	0.30511	1.33333
AC204621.4_FG006	-2	0.769109	0.110198	0	0.290022	1.33333	0.0627483	0.0737054	0	0.666667
AC204636.3_FG003	1	1	0	0	0	0	0	0	0	0
AC204641.5_FG001	#DIV/0!	0.611966	0	0.028979	0	0.333333	0	0	0	0
AC204641.5_FG003	1	1	0	0	0	0	0	0	0	0
AC204659.3_FG005	1	1	0	0	0	0	0	0	0	0
AC204662.3_FG005	-2	0.793416	1.28112	0.107208	0.140487	3.33333	0.182372	0	0.295341	1.66667
AC204679.3_FG003	1	1	0	0	0	0	0	0	0	0
AC204687.3_FG001	1	1	0	0	0	0	0	0	0	0
AC204690.4_FG005	2	0.927418	0.100335	0	0	0.333333	0	0	0.123362	0.666667
AC204703.3_FG007	1	1	0	0	0	0	0	0	0	0
AC204707.4_FG001	1	1	0	0	0	0	0	0	0	0
AC204710.4_FG003	1	1	0	0	0	0	0	0	0	0
AC204711.3_FG002	21	0.33925	0	0.0755667	0	0.666667	0.803418	0.0377484	0.555131	14
AC204711.3_FG003	-1.5	0.896253	0	0.189796	0.497422	2	0	0.18962	0.174285	1.33333
AC204712.3_FG002	-1.03636	1	5.17833	3.8519	4.79521	19	3.44005	5.00284	1.41485	18.3333
AC204712.3_FG006	1	1	0	0	0	0	0	0	0	0
AC204717.3_FG005	1	1	0	0	0	0	0	0	0	0
AC204763.2_FG001	1	1	0	0	0	0	0	0	0	0
AC204768.3_FG001	1	1	0	0	0	0	0	0	0	0
AC204772.2_FG002	-1.18367	0.874941	4.20972	2.66169	4.71895	19.3333	2.66342	3.59778	0.86265	16.3333
AC204821.3_FG004	1	1	0	0	0	0	0	0	0	0
AC204845.3_FG008	1	1	0	0	0	0	0	0	0	0
AC204868.3_FG004	1	1	0	0	0	0	0	0	0	0
AC204887.4_FG003	-30.5	0.0598296	7.14844	8.77365	9.55606	61	0	0.683029	0	2
AC204891.4_FG001	2.66667	0.328333	0.265375	0.355318	0.349211	3	0.226662	0.887473	0.897273	8
AC204893.3_FG001	1	1	0	0	0	0	0	0	0	0
AC204897.3_FG007	1	1	0	0	0	0	0	0	0	0
AC204931.3_FG002	-1	1	0.133963	0.269051	0	1.33333	0	0.179201	0.164709	1.33333
AC204931.3_FG004	1	1	0	0	0	0	0	0	0	0
AC204944.3_FG004	1	1	0	0	0	0	0	0	0	0
AC204953.3_FG002	-3.54167	0.100107	3.37749	3.29746	3.20992	28.3333	0.320532	1.41189	0.43257	8
AC205008.4_FG002	-2.4	0.306309	0.514839	0.517	0.419395	16	0.293157	0.0491925	0.0904286	6.66667
AC205012.3_FG002	#DIV/0!	0.106186	0	0	0	0	0.0334129	0.0784949	0.0360735	1.33333
AC205026.3_FG003	1	1	0	0	0	0	0	0	0	0
AC205033.4_FG004	-1.45545	0.611966	8.44706	12.8523	8.75777	49	4.66412	4.62255	6.60912	33.6667
AC205035.3_FG004	1	1	0	0	0	0	0	0	0	0
AC205057.3_FG002	-1.39929	0.445312	16.8503	19.2091	15.2705	264	8.68964	10.7386	8.40433	188.667
AC205057.3_FG004	1.81159	0.366626	1.07688	1.35175	1.35804	23	0.919788	1.98074	2.35845	41.6667
AC205060.2_FG002	#DIV/0!	0.377393	0	0.267033	0.174962	1	0	0	0	0
AC205066.3_FG008	1	1	0	0	0	0	0	0	0	0
AC205077.3_FG003	-1.31066	0.832205	45.6088	78.4992	40.2953	430.333	40.7052	18.2815	37.1855	328.333
AC205078.3_FG009	1	1	0	0	0	0	0	0	0	0
AC205100.3_FG001	#DIV/0!	0.611966	0	0	0	0	0	0	0.0630433	0.333333
AC205104.3_FG003	1	1	0	0	0	0	0	0	0	0
AC205106.3_FG004	1	1	0	0	0	0	0	0	0	0
AC205122.4_FG003	1.8269	0.026286	87.3849	48.518	63.0555	518	84.8268	93.6549	82.5974	946.333
AC205122.4_FG005	#DIV/0!	0.611966	0	0	0	0	0	0.0459685	0	0.333333
AC205122.4_FG006	#DIV/0!	0.611966	0	0	0	0	0	0	0.0264348	0.333333
AC205122.4_FG007	1	1	0	0	0	0	0	0	0	0
AC205122.4_FG008	1	1	0	0	0	0	0	0	0	0
AC205122.4_FG009	1	1	0	0	0	0	0	0	0	0
AC205122.4_FG010	#DIV/0!	0.611966	0	0	0	0	0	0	0.0483306	0.666667
AC205154.3_FG001	1	1	0	0	0	0	0	0	0	0
AC205154.3_FG005	17	0.27213	0.0947766	0	0	0.333333	0.269836	0.126782	0.582645	5.66667
AC205155.3_FG001	1	1	0	0	0	0	0	0	0	0
AC205158.3_FG004	#DIV/0!	0.611966	0	0	0.455088	1	0	0	0	0
AC205165.3_FG002	1	1	0	0	0	0	0	0	0	0
AC205171.3_FG001	1	1	0	0	0	0	0	0	0	0
AC205173.3_FG001	1	1	0	0	0	0	0	0	0	0
AC205175.3_FG001	-1	1	0.0598681	0	0	0.333333	0	0	0.0368043	0.333333
AC205175.3_FG002	-2.88571	0.405199	3.50943	6.05908	5.34729	33.6667	0.105175	3.95329	0.227099	11.6667
AC205250.3_FG004	22	0.311257	0	0.101697	0	0.333333	1.21098	0.30481	0.466933	7.33333
AC205250.3_FG006	1	1	0	0	0	0	0	0	0	0
AC205251.3_FG002	1	1	0	0	0	0	0	0	0	0
AC205269.3_FG003	1	1	0	0	0	0	0	0	0	0
AC205274.3_FG001	22	0.0346373	0.387005	0.129543	0	1	2.75457	2.20019	2.85496	22
AC205320.3_FG004	2.41379	0.449695	2.02125	1.12763	1.03436	9.66667	3.74051	0.901268	2.3816	23.3333
AC205324.3_FG003	1	1	0	0	0	0	0	0	0	0
AC205326.3_FG002	1.61386	0.20196	6.18258	4.40605	6.47361	67.3333	4.5993	8.73726	6.98852	108.667
AC205331.3_FG004	1	1	0	0	0	0	0	0	0	0
AC205336.3_FG003	1	1	0	0	0	0	0	0	0	0
AC205345.3_FG002	1.8	0.332316	0.57537	0.866677	0.883328	13.3333	1.06478	0.721563	1.37063	24
AC205362.4_FG002	5.91304	0.0552052	5.76437	2.2885	5.46857	76.6667	15.9536	16.4979	23.652	453.333
AC205369.3_FG001	#DIV/0!	0.171872	0.139521	0.373618	0.367196	2.66667	0	0	0	0
AC205376.4_FG003	-2.27612	0.478199	15.6805	15.3623	17.2791	101.667	1.08887	15.476	0.352672	44.6667
AC205376.4_FG008	3.0073	0.163852	6.47086	4.74459	6.62287	45.6667	9.21151	20.1974	10.5133	137.333
AC205379.3_FG012	-1	1	0	0.112763	0.295532	1	0.191821	0.112659	0	1
AC205395.3_FG003	1	1	0	0	0	0	0	0	0	0
AC205405.3_FG001	1	1	0	0	0	0	0	0	0	0
AC205411.3_FG001	1	1	0	0	0	0	0	0	0	0
AC205413.4_FG001	15.6	0.123212	0.190665	0.191465	0	1.66667	1.68279	0.828916	1.99261	26
AC205413.4_FG002	#DIV/0!	0.611966	0	0	0	0	0.155552	0	0	0.666667
AC205413.4_FG003	#DIV/0!	0.611966	0	0.0641983	0	0.333333	0	0	0	0
AC205417.3_FG003	#DIV/0!	0	0.751639	0.503196	0.659396	4	0	0	0	0
AC205419.3_FG001	3.09524	0.133438	0.503518	0.863787	0.745411	28	1.73818	2.23114	1.10274	86.6667
AC205425.3_FG006	#DIV/0!	0.314091	0	0	0	0	0.217773	0	0.235114	0.666667
AC205466.3_FG003	1	1	0	0	0	0	0	0	0	0
AC205470.3_FG008	-4	0.297575	0.0516827	0.0691994	0.04534	1.33333	0	0.0345677	0	0.333333
AC205471.4_FG003	4.03509	0.183863	1.59997	0.827684	1.14841	19	2.48466	2.62668	5.18619	76.6667
AC205471.4_FG007	133.633	0.055589	8.9906	6.01889	5.34729	52.6667	815.456	590.529	554.763	7038
AC205471.4_FG008	1	1	0	0	0	0	0	0	0	0
AC205476.3_FG007	1	1	0	0	0	0	0	0	0	0
AC205484.3_FG005	-1.43182	0.443761	2.14931	2.60799	2.12124	21	1.14736	1.16802	1.3213	14.6667
AC205485.3_FG011	-3	0.611966	0	0.0570464	0.149509	2	0.0242605	0	0.0261923	0.666667
AC205490.4_FG004	1	1	0	0	0	0	0	0	0	0
AC205496.3_FG002	1.42857	0.664651	0.194661	0.521275	0.341543	2.33333	0.221686	0.520793	0.478676	3.33333
AC205500.3_FG002	-1.07143	0.997859	0.729355	0.906801	0.914067	10	0.533964	0.766583	0.512429	9.33333
AC205502.4_FG004	#DIV/0!	0.611966	0	0	0	0	0	0	0.0371463	0.333333
AC205511.3_FG002	4	0.611966	0	0	0.0569239	0.333333	0.0369476	0	0.119669	1.33333
AC205513.3_FG003	1	1	0	0	0	0	0	0	0	0
AC205521.3_FG003	1.31667	0.261392	1.46979	1.38914	1.44111	40	1.42769	1.33003	1.43507	52.6667
AC205532.3_FG001	#DIV/0!	0.611966	0	0	0	0	0	0	0.0771611	0.333333
AC205534.3_FG001	-7.31579	0.0727824	10.7731	4.30203	7.95876	46.3333	0.322862	1.8962	0.11619	6.33333
AC205534.3_FG002	-2	0.611966	0.215287	0.576509	0.5666	2.66667	0.367763	0.143994	0	1.33333
AC205544.3_FG004	1	1	0	0	0	0	0	0	0	0
AC205558.3_FG002	1.85714	0.368671	3.17751	3.76356	1.28657	14	4.03618	2.77919	4.80835	26
AC205560.3_FG003	-1.82143	0.432548	0.976794	0.481843	0.811818	17	0.23419	0.618939	0.0632095	9.33333
AC205562.3_FG002	#DIV/0!	0.448286	0	0	0	0	0.0576659	0	0.186773	1.33333
AC205567.3_FG002	-1.5	0.611966	1.68437	1.8042	1.47766	12	0.383642	0.675951	1.44967	8
AC205574.3_FG006	-1.67925	0.486823	1.32101	1.57649	1.25967	29.6667	0.981135	0.345738	0.494322	17.6667
AC205591.4_FG006	1	1	0	0	0	0	0	0	0	0
AC205592.3_FG001	2	0.668444	0.211093	0	0.185188	0.666667	0.240399	0.282378	0	1.33333
AC205595.3_FG007	1	1	0	0	0	0	0	0	0	0
AC205605.3_FG002	1	1	0	0	0	0	0	0	0	0
AC205608.4_FG004	-1.54122	0.170465	124.479	109.957	109.092	2181.33	56.0354	65.3982	44.1604	1415.33
AC205615.4_FG002	1.2	1	0.408911	0.136876	0.358728	1.66667	0.11642	0.136749	0.50276	2
AC205619.3_FG003	2	0.769109	0	0	0.0781339	0.333333	0.0507144	0.0595701	0	0.666667
AC205664.3_FG001	1.22727	0.23281	2.26145	1.32472	1.73593	7.33333	1.2877	1.8907	1.56402	9
AC205672.3_FG001	#DIV/0!	0.0688283	0	0	0	0	0.19904	0.311729	0.14326	3
AC205673.3_FG006	1.58	0.194815	4.00788	2.23595	3.32069	16.6667	2.91608	4.91453	3.14828	26.3333
AC205677.3_FG001	1.53596	0.171015	7.48006	6.45471	7.18586	296.667	6.02449	8.73148	9.37166	455.667
AC205695.3_FG008	#DIV/0!	0.611966	0	0	0	0	0	0	0.137826	0.333333
AC205703.4_FG001	32	0.170495	0	0	0.1718	0.333333	1.67266	0.52393	1.56507	10.6667
AC205703.4_FG002	1.0819	1	41.1488	32.9582	33.6779	871	35.6372	15.92	32.537	942.333
AC205703.4_FG005	-1.41429	0.638922	1.26492	1.56661	2.33034	33	0.432157	1.60747	0.777616	23.3333
AC205703.4_FG006	3.32902	0.0153142	8.83639	4.95871	7.75197	128.667	16.4266	16.9918	17.9743	428.333
AC205703.4_FG010	2.35737	0.216965	8.39471	6.65721	7.21622	314.333	14.6931	7.87575	15.3955	741
AC205709.3_FG001	-1.27273	0.896253	0.675499	0.113056	0.2963	4.66667	0.0961597	0.225902	0.259542	3.66667
AC205712.3_FG003	-1.33333	0.611966	0.71447	0.478313	0.626789	4	0.40683	0.47787	0.109806	3
AC205713.4_FG004	1	1	0	0	0	0	0	0	0	0
AC205722.3_FG004	1	1	0	0	0	0	0	0	0	0
AC205725.3_FG010	-1.25175	0.571763	4.82267	3.94608	4.62257	59.6667	1.67817	2.68802	3.5687	47.6667
AC205726.4_FG003	1	1	0	0	0	0	0	0	0	0
AC205730.3_FG001	-2	0.832506	0.146215	0	0.0427569	1.33333	0	0	0.0599242	0.666667
AC205730.3_FG002	1.30705	0.466141	3.53087	3.54569	5.12699	80.3333	3.8824	3.29811	4.5658	105
AC205735.3_FG006	1.66667	0.634691	0.351062	0.611062	0.73915	10	0.55972	1.36188	0.302145	16.6667
AC205813.4_FG008	1	1	0	0	0	0	0	0	0	0
AC205814.3_FG001	1	1	0	0	0	0	0	0	0	0
AC205833.3_FG002	-1	1	1.36877	1.48906	2.25149	12	0.7794	1.94543	1.15701	12
AC205834.3_FG003	#DIV/0!	0.314091	0	0	0	0	0.022383	0	0.0241653	0.666667
AC205853.3_FG014	-1.19355	0.88506	0.362009	0.266587	0.508131	12.3333	0.144293	0.16949	0.37833	10.3333
AC205886.3_FG001	3.07407	0.611006	4.24442	1.29159	1.43864	27	2.52669	11.6135	1.36394	83
AC205888.4_FG004	-5	0.192194	0.040283	0.0539361	0.0706788	1.66667	0	0.0269431	0	0.333333
AC205907.3_FG004	#DIV/0!	0.448286	0	0	0	0	0.261944	0	0.0942676	1.33333
AC205968.3_FG001	-1	1	0	0.53081	0.695582	1.33333	0.225741	0.26516	0.487432	1.33333
AC205972.3_FG002	1	1	0	0	0	0	0	0	0	0
AC205976.3_FG004	1	1	0	0	0	0	0	0	0	0
AC205982.3_FG014	1.05612	1	7.44984	10.995	8.16947	65.3333	5.49538	7.02121	9.15966	69
AC206030.4_FG001	#DIV/0!	0.611966	0	0.0409853	0	0.333333	0	0	0	0
AC206031.3_FG007	-1.17895	0.952423	3.83135	3.73084	3.15745	37.3333	3.76826	1.39777	1.42748	31.6667
AC206156.3_FG003	1	1	0	0	0	0	0	0	0	0
AC206156.3_FG009	1	1	0	0	0	0	0	0	0	0
AC206160.3_FG001	1	1	0	0	0	0	0	0	0	0
AC206165.3_FG007	3.2963	0.155112	1.52167	1.25023	1.94171	27	3.58399	2.5444	5.145	89
AC206165.3_FG009	#DIV/0!	0.339874	0	0	0	0	0.293821	0.517693	0	1.66667
AC206165.3_FG019	-4.33526	0.0772336	55.4031	28.2864	42.8354	750	1.92769	16.5904	3.44196	173
AC206166.3_FG002	2	0.769109	0	0.163633	0	0.333333	0	0.163482	0.150261	0.666667
AC206168.2_FG003	1	1	0	0	0	0	0	0	0	0
AC206169.3_FG002	-5.25	0.126539	0.98621	0.293437	0.769048	7	0.0623958	0.146583	0.0673642	1.33333
AC206184.4_FG002	1	1	0	0	0	0	0	0	0	0
AC206185.3_FG002	#DIV/0!	0.611966	0	0	0	0	0	0	0.0507226	0.333333
AC206186.3_FG001	1	1	0	0	0	0	0	0	0	0
AC206194.3_FG003	1	1	0	0	0	0	0	0	0	0
AC206198.3_FG001	-6.83429	0.0727824	26.0426	30.9615	30.8035	398.667	3.57943	5.04536	1.15933	58.3333
AC206199.3_FG001	1	1	0	0	0	0	0	0	0	0
AC206199.3_FG005	#DIV/0!	0.314091	0	0.189245	0.24799	0.666667	0	0	0	0
AC206201.3_FG004	-2.42105	0.25934	8.2484	3.57307	7.66179	15.3333	0.27628	1.94714	3.57935	6.33333
AC206201.3_FG009	1	1	0	0	0	0	0	0	0	0
AC206217.2_FG006	-2	0.769109	0.173842	0	0.152507	0.666667	0	0	0.10687	0.333333
AC206223.3_FG001	5.13333	0.254675	0.386085	0.413553	1.15159	10	2.41827	1.03293	3.7501	51.3333
AC206223.3_FG004	1.03077	1	0.953015	0.886125	1.02185	21.6667	0.452217	0.779068	0.976452	22.3333
AC206223.3_FG006	-1.16364	0.96101	0.546359	1.06073	1.19827	21.3333	0.777762	0.767403	0.30229	18.3333
AC206223.3_FG007	1.625	0.51532	0.387005	0.172724	0.33951	2.66667	0.440732	0.172564	0.396522	4.33333
AC206223.3_FG008	-1.25	0.869515	0.0668897	0.134341	0.205383	5	0.0571319	0.0671083	0.123362	4
AC206223.3_FG010	1.46774	0.16257	5.77252	3.6611	6.66329	20.6667	5.53592	6.70581	4.8561	30.3333
AC206227.4_FG001	1	1	0	0	0	0	0	0	0	0
AC206259.3_FG002	1	1	0	0	0	0	0	0	0	0
AC206259.3_FG003	1.56265	0.282533	28.4887	19.6715	27.0252	1122.67	24.9925	23.0698	37.002	1754.33
AC206262.3_FG004	1	1	0	0	0	0	0	0	0	0
AC206265.3_FG006	-1	1	0.532924	0	0	1	0.303455	0	0	1
AC206266.3_FG001	-1.2	0.67847	1.31284	1.42298	1.26141	26	0.854342	0.669018	0.960804	21.6667
AC206273.3_FG004	5.125	0.406653	0.57537	0.577785	0.757138	2.66667	1.3105	1.1545	4.77511	13.6667
AC206274.3_FG008	1	1	0	0	0	0	0	0	0	0
AC206285.3_FG003	#DIV/0!	0.611966	0	0	0	0	0	0.159876	0	0.333333
AC206285.3_FG005	-2.33333	0.106186	0.209732	0.210612	0.183993	2.33333	0.0597121	0.070139	0.0644668	1
AC206312.3_FG008	1	1	0	0	0	0	0	0	0	0
AC206319.2_FG004	3.375	0.224997	0.22266	0.447189	0.781339	2.66667	1.64822	0.744626	1.23193	9
AC206325.3_FG003	#DIV/0!	0.611966	0	0	0	0	0.0358041	0	0	0.333333
AC206332.3_FG005	#DIV/0!	0.0417519	0	0	0	0	0.250568	0.257532	0.371966	8.66667
AC206349.2_FG002	1	1	0	0	0	0	0	0	0	0
AC206350.3_FG005	#DIV/0!	0.611966	0	0	0	0	0.101988	0	0	0.666667
AC206392.3_FG004	1	1	0	0	0	0	0	0	0	0
AC206425.3_FG002	1	1	0	0	0	0	0	0	0	0
AC206425.3_FG004	-1	1	0.14844	0.0993754	0.130223	1	0.0845239	0.198567	0	1
AC206503.3_FG001	1	1	0	0	0	0	0	0	0	0
AC206514.2_FG002	1	1	0	0	0	0	0	0	0	0
AC206519.2_FG002	1	1	0	0	0	0	0	0	0	0
AC206547.2_FG002	1.71429	0.550801	0.598314	0.534067	0	2.33333	0.567814	0.40018	0.490423	4
AC206582.2_FG002	-1.58974	0.57959	5.3807	9.75593	6.88387	41.3333	4.34045	3.149	3.16999	26
AC206610.4_FG004	1	1	0	0	0	0	0	0	0	0
AC206610.4_FG005	1	1	0	0	0	0	0	0	0	0
AC206611.3_FG002	1	1	0	0	0	0	0	0	0	0
AC206611.3_FG003	1	1	0	0	0	0	0	0	0	0
AC206634.3_FG004	1	1	0	0	0	0	0	0	0	0
AC206638.3_FG007	1	1	0	0	0	0	0	0	0	0
AC206638.3_FG015	1	1	0	0	0	0	0	0	0	0
AC206642.4_FG001	1.18645	0.565644	46.281	48.5934	51.5952	477.333	40.4834	52.449	37.6811	566.333
AC206647.3_FG003	1	1	0	0	0	0	0	0	0	0
AC206655.3_FG004	1	1	0	0	0	0	0	0	0	0
AC206695.3_FG001	1	1	0	0	0	0	0	0	0	0
AC206698.2_FG002	#DIV/0!	0.377393	0.0849892	0	0.0372796	1	0	0	0	0
AC206700.3_FG003	-1.5	0.896253	0	0.190072	0.124537	1	0	0.094948	0.0872695	0.666667
AC206749.3_FG003	1	1	0	0	0	0	0	0	0	0
AC206763.3_FG002	2	0.927418	0	0	0.0618631	0.333333	0	0	0.0867016	0.666667
AC206764.4_FG001	-1.89286	0.611966	0.330274	0.85284	0.786442	17.6667	0.0805983	0.599592	0.174032	9.33333
AC206764.4_FG003	1.4	0.927418	0.287685	0.0962974	0.252379	1.66667	0	0.481042	0.176856	2.33333
AC206768.3_FG005	1.45455	0.880935	0.213871	0.715895	0.938121	3.66667	1.33959	0.42914	0.262957	5.33333
AC206768.3_FG006	1	1	0	0	0	0	0	0	0	0
AC206780.3_FG004	#DIV/0!	0.611966	0	0	0	0	0	0	0.0230239	0.333333
AC206788.3_FG008	1.33333	0.800615	1.08361	3.6272	1.90126	8	1.43972	3.14067	2.66463	10.6667
AC206788.3_FG015	6.87187	0.253646	5.53551	5.00939	6.10073	239.333	31.52	9.09787	41.9816	1644.67
AC206831.3_FG015	1	1	0	0	0	0	0	0	0	0
AC206832.3_FG004	1	1	0	0	0	0	0	0	0	0
AC206840.3_FG002	1.08365	0.819397	24.3053	18.3055	24.7874	87.6667	14.8778	23.7752	15.3154	95
AC206898.3_FG006	1	1	0	0	0	0	0	0	0	0
AC206901.3_FG005	1.52381	0.473599	1.05243	0.46971	0.615515	7	0.665854	0.547488	1.07831	10.6667
AC206946.2_FG009	1	1	0	0	0	0	0	0	0	0
AC206951.3_FG014	#DIV/0!	0.611966	0	0	0.177136	0.333333	0	0	0	0
AC206951.3_FG016	22.875	0.108149	0.956129	0.560083	0.104849	5.33333	12.2498	6.79472	7.4208	122
AC206951.3_FG017	1.9375	0.551794	74.7587	75.9232	40.0379	736	143.262	41.149	85.9929	1426
AC206952.3_FG001	1	1	0	0	0	0	0	0	0	0
AC206968.3_FG001	1	1	0	0	0	0	0	0	0	0
AC206968.3_FG003	2.57273	0.0305138	38.7512	30.6316	36.066	550	55.2721	81.2693	64.3068	1415
AC206969.3_FG001	1	1	0	0	0	0	0	0	0	0
AC206980.3_FG007	#DIV/0!	0.377393	0	0	0	0	0.0964101	0	0.208174	1
AC206989.4_FG002	2.12712	0.0109943	29.401	17.1225	26.0025	118	34.9799	40.4485	35.708	251
AC206999.1_FG002	1.33333	0.747343	1.04027	0.232141	1.0647	10	0.789792	0.405871	0.905974	13.3333
AC206999.1_FG007	1	1	0	0	0	0	0	0	0	0
AC207011.3_FG001	1	1	0	0	0	0	0	0	0	0
AC207019.3_FG003	1	1	0	0	0	0	0	0	0	0
AC207024.3_FG002	1.5625	0.769109	0.670276	0.336545	1.32304	5.33333	1.43124	0.896622	0.206028	8.33333
AC207043.3_FG002	55.6154	0.22896	0.173019	0.270271	0.151786	4.33333	12.0851	2.27589	10.4946	241
AC207043.3_FG004	8	0.0738279	0	0	0.0888439	0.333333	0.172998	0.135471	0.186773	2.66667
AC207080.3_FG005	1	1	0	0	0	0	0	0	0	0
AC207104.3_FG001	1	1	0	0	0	0	0	0	0	0
AC207107.4_FG001	-1.85714	0.626285	0.358548	0.640095	0.209698	4.33333	0.272217	0.0799378	0.146946	2.33333
AC207107.4_FG002	-1.09091	0.896253	0.500129	0.334819	0.438752	4	0.213585	0.250882	0.384322	3.66667
AC207119.3_FG001	#DIV/0!	0.611966	0	0	0	0	0.0685583	0	0	0.333333
AC207188.3_FG002	#DIV/0!	0.314091	0	0.118278	0.154994	0.666667	0	0	0	0
AC207189.4_FG002	2.5	0.611966	0.353352	0.236557	0	0.666667	0.402407	0	0.651676	1.66667
AC207205.3_FG004	#DIV/0!	0.611966	0	0	0	0	0	0.125683	0	0.333333
AC207206.3_FG001	1	1	0	0	0	0	0	0	0	0
AC207206.3_FG003	1	1	0	0	0	0	0	0	0	0
AC207225.3_FG001	1	1	0	0	0	0	0	0	0	0
AC207225.3_FG003	-1	1	0.0712903	0.238632	0.312707	3.66667	0.121781	0.143047	0.219131	3.66667
AC207231.3_FG001	1	1	0	0	0	0	0	0	0	0
AC207254.3_FG005	1.72222	0.553368	0.509935	0.597422	0.782871	6	0.508138	1.44954	0.5486	10.3333
AC207260.3_FG003	-1.05263	1	1.44942	4.71305	3.45133	20	2.47596	1.5234	3.18228	19
AC207260.3_FG004	1	1	0	0	0	0	0	0	0	0
AC207265.3_FG002	2.87291	0.0381909	10.5448	10.9986	12.9306	238.667	23.9843	22.8731	26.7537	685.667
AC207309.3_FG007	-1.1	0.927418	0.312581	0.209262	0.457033	3.66667	0.177988	0.278758	0.192161	3.33333
AC207309.3_FG010	1	1	0	0	0	0	0	0	0	0
AC207321.3_FG003	-1.66667	0.707574	0.189738	0.550432	0.221937	6.66667	0.144052	0.211509	0.116642	4
AC207328.3_FG003	2.33333	0.611966	0	0	0.475315	1	0.102837	0.362385	0.333079	2.33333
AC207342.3_FG001	1	1	0	0	0	0	0	0	0	0
AC207342.3_FG007	1.54491	0.15511	5.1329	4.58173	6.20411	55.6667	5.8455	5.4167	6.80182	86
AC207342.3_FG008	3.1451	0.513216	24.6419	18.5273	17.71	255	83.9729	10.0792	40.2608	802
AC207347.3_FG005	5.22193	0.00824556	7.42111	5.36386	8.52686	127.667	23.3722	30.0011	27.9382	666.667
AC207383.3_FG003	-1	1	0	0.0599538	0	0.333333	0.0509938	0	0	0.333333
AC207389.3_FG004	1	1	0	0	0	0	0	0	0	0
AC207397.3_FG001	-1	1	0.0457221	0	0	0.333333	0	0.030581	0	0.333333
AC207427.3_FG005	1.84615	0.473599	2.28129	0.763622	3.50232	4.33333	3.897	1.90729	2.45426	8
AC207454.3_FG004	1	1	0	0	0	0	0	0	0	0
AC207472.3_FG001	2.5	0.513213	0.303817	0	0.266532	0.666667	0.172998	0.203206	0.560319	1.66667
AC207533.2_FG002	1.80769	0.177348	1.61199	1.97847	2.12124	8.66667	1.83578	3.23451	2.80777	15.6667
AC207544.3_FG011	1	1	0	0	0	0	0	0	0	0
AC207546.3_FG004	#DIV/0!	0.611966	0	0	0.11162	0.666667	0	0	0	0
AC207549.3_FG010	1	1	0	0	0	0	0	0	0	0
AC207575.3_FG004	-2	0.769109	0	0.151133	0.198048	0.666667	0.128547	0	0	0.333333
AC207619.3_FG001	1	1	0	0	0	0	0	0	0	0
AC207620.2_FG007	-1	1	0.0598681	0	0	0.333333	0	0.0400425	0	0.333333
AC207628.4_FG002	2	0.484619	0.117359	0	0.102956	0.666667	0.133652	0.0784949	0.072147	1.33333
AC207628.4_FG003	1.04348	1	0.106994	0.131319	0.0938636	7.66667	0.071078	0.155052	0.0438502	8
AC207628.4_FG005	-2	0.668444	0.116937	0.078285	0.205172	1.33333	0	0	0.143775	0.666667
AC207628.4_FG009	2.84401	0.355119	11.6327	7.39527	8.50424	239.333	19.0499	7.14717	29.4643	680.667
AC207628.4_FG010	2.55556	0.513548	0.353352	0.394261	0.103329	3	0.938951	0.236338	0.43445	7.66667
AC207628.4_FG011	-1.07576	1	0.846573	1.24685	1.13877	23.6667	0.739144	0.641723	0.902088	22
AC207649.3_FG002	1	1	0	0	0	0	0	0	0	0
AC207652.3_FG001	-1.25	0.649351	4.9961	6.14704	4.73834	193.333	2.78718	3.13841	3.73546	154.667
AC207655.2_FG003	1	1	0	0	0	0	0	0	0	0
AC207656.3_FG002	2.28526	0.42418	2.85639	4.76545	3.65933	104	9.39736	2.75958	7.19116	237.667
AC207728.2_FG003	1.31	0.135575	1.95153	1.10019	1.35161	33.3333	1.25744	1.61442	1.29443	43.6667
AC207732.3_FG010	#DIV/0!	0.314091	0.309604	0	0.271608	1.33333	0	0	0	0
AC207733.3_FG001	-1.5	0.972824	0.0691668	0	0.121357	1	0	0	0.0850414	0.666667
AC207733.3_FG007	1	1	0	0	0	0	0	0	0	0
AC207740.3_FG005	1	1	0	0	0	0	0	0	0	0
AC207755.3_FG005	-4.66667	0.513213	0.11095	0.742772	0.292002	4.66667	0.0631766	0.0742085	0.0682072	1
AC207756.3_FG001	1.54545	0.513213	0.756009	0.843536	0.66323	3.66667	1.00446	0.505653	1.08444	5.66667
AC207767.2_FG001	-1.16667	0.963433	0.640109	0.306093	0.44122	11.6667	0.0781044	0.30581	0.477834	10
AC207784.3_FG007	1	1	0	0	0	0	0	0	0	0
AC207790.2_FG001	#DIV/0!	0.377393	0	0.209262	0.13711	1	0	0	0	0
AC207793.3_FG002	2.16667	0.418493	0	0.226897	0.148665	2	0.289482	0.226687	0.156266	4.33333
AC207798.2_FG003	4	0.297575	0	0	0.130223	0.333333	0.169048	0.0992835	0.0912544	1.33333
AC207814.3_FG002	#DIV/0!	0.611966	0	0	0	0	0	0	0.052316	0.333333
AC207814.3_FG003	1	1	0	0	0	0	0	0	0	0
AC207888.3_FG009	#DIV/0!	0.611966	0	0	0	0	0.0270625	0	0	0.333333
AC207890.3_FG002	2.28226	0.0502979	26.7445	20.9694	29.0101	922.333	34.5646	44.6317	49.5265	2105
AC207896.4_FG003	1	1	0	0	0	0	0	0	0	0
AC208023.3_FG001	2.27606	0.090731	58.3673	54.779	71.2972	399.667	92.2382	137.253	84.1402	909.667
AC208026.3_FG005	#DIV/0!	0.0727824	0	0	0	0	0.064051	0.150471	0.138303	1.66667
AC208031.3_FG002	-2	0.769109	0.164184	0.109915	0	0.666667	0.0934886	0	0	0.333333
AC208031.3_FG005	#DIV/0!	0.611966	0	0.273751	0	0.666667	0	0	0	0
AC208035.3_FG002	1	1	0	0	0	0	0	0	0	0
AC208042.3_FG005	1	1	0	0	0	0	0	0	0	0
AC208079.3_FG001	1	1	0	0	0	0	0	0	0	0
AC208082.3_FG008	1	1	0	0	0	0	0	0	0	0
AC208109.2_FG004	1	1	0	0	0	0	0	0	0	0
AC208110.2_FG001	#DIV/0!	0.611966	0	0	0	0	0.0350582	0	0	0.333333
AC208110.2_FG005	-1	1	0.0910599	0	0	0.333333	0.0518508	0	0	0.333333
AC208110.2_FG006	-5.00817	0.293456	20.2745	42.6469	27.8494	1634.33	11.2892	0.615668	1.45097	326.333
AC208110.2_FG007	3.57647	0.719236	2.36349	2.99799	3.27385	28.3333	19.9746	0.332802	1.3765	101.333
AC208110.2_FG011	1	1	0	0	0	0	0	0	0	0
AC208113.3_FG001	1	1	0	0	0	0	0	0	0	0
AC208113.3_FG005	-1	1	0.253312	0.226111	0.222225	3.33333	0.240399	0.169427	0.103817	3.33333
AC208113.3_FG009	1.5	0.744308	4.57865	3.06524	0.803349	7.33333	3.91072	0.918722	4.22212	11
AC208122.2_FG003	1	1	0	0	0	0	0	0	0	0
AC208126.3_FG001	1	1	0	0	0	0	0	0	0	0
AC208201.3_FG001	2.23323	0.206489	7.25394	4.99115	5.53879	104.333	11.2824	6.28932	10.9008	233
AC208201.3_FG002	6.48241	0.149838	6.26768	4.02815	3.81229	66.3333	23.5548	11.9615	29.8486	430
AC208201.3_FG003	1.44444	0.994992	0.292342	0.430567	0.102586	6	0.765732	0	0.107831	8.66667
AC208204.3_FG006	2.04417	0.097305	38.0287	26.0064	34.0792	188.667	54.8337	42.5289	47.1338	385.667
AC208212.3_FG001	-2.96491	0.165785	9.31643	8.09486	10.6076	56.3333	0.564352	5.43577	1.34044	19
AC208217.3_FG001	1.66667	0.896253	0.427742	0.572716	0	1	0	0.286093	1.05183	1.66667
AC208221.3_FG002	-2.54931	0.449793	287.201	38.2611	140.869	1284	51.5763	29.4584	39.0024	503.667
AC208308.3_FG003	#DIV/0!	0.611966	0	0.13602	0	0.333333	0	0	0	0
AC208308.3_FG004	-4.66667	0.127683	3.2107	2.28379	1.58438	14	0	0.8053	0.370087	3
AC208327.4_FG002	2.8	0.15846	2.56645	0.572716	3.75248	15	4.96867	5.14968	3.15548	42
AC208327.4_FG003	1.1631	0.857398	9.82971	12.5756	15.0345	296.333	7.26754	16.2471	9.93436	344.667
AC208327.4_FG006	1.72543	0.114523	7.95638	7.4316	10.0729	213.667	10.7701	12.9375	8.87451	368.667
AC208337.2_FG003	#DIV/0!	0.611966	0	0	0	0	0.0418795	0	0	0.333333
AC208338.3_FG010	7	0.097034	0	0	0.0869478	0.333333	0.169306	0.13258	0.121858	2.33333
AC208341.4_FG005	1.43871	0.254602	50.2225	37.5318	39.1067	258.333	46.4431	53.902	33.7467	371.667
AC208341.4_FG006	2.62069	0.129209	0.320806	1.07384	1.03193	9.66667	1.52227	1.50199	1.97218	25.3333
AC208341.4_FG007	1	1	0	0	0	0	0	0	0	0
AC208341.4_FG008	2.85714	0.108	0.966792	1.13266	2.12036	14	1.99558	3.79898	3.26888	40
AC208346.3_FG004	1.21868	0.611966	5.71907	7.42233	5.98544	157	5.94172	6.27463	5.52047	191.333
AC208348.3_FG012	1	1	0	0	0	0	0	0	0	0
AC208358.3_FG005	-2.52778	0.419798	1.08906	1.64044	1.24203	30.3333	0.899182	0.0364206	0.200851	12
AC208406.3_FG004	2	0.769109	0.365263	0.244531	0	0.666667	0.623958	0.244304	0	1.33333
AC208411.3_FG013	1	1	0	0	0	0	0	0	0	0
AC208418.3_FG009	#DIV/0!	0.611966	0	0	0	0	0.0480799	0	0	0.333333
AC208422.3_FG001	1	1	0	0	0	0	0	0	0	0
AC208422.3_FG002	1	1	0	0	0	0	0	0	0	0
AC208423.3_FG002	1	1	0	0	0	0	0	0	0	0
AC208434.3_FG001	1	1	0	0	0	0	0	0	0	0
AC208434.3_FG007	1	1	0	0	0	0	0	0	0	0
AC208436.3_FG007	-1.33333	1	0.0320596	0.0643882	0	1.33333	0.0182552	0	0.0394176	1
AC208440.3_FG003	1.7561	0.0640822	8.97553	8.37047	10.0678	246	10.7556	11.7676	13.1493	432
AC208445.3_FG001	1	1	0	0	0	0	0	0	0	0
AC208445.3_FG006	1	1	0	0	0	0	0	0	0	0
AC208453.3_FG003	#DIV/0!	0.611966	0	0	0.135161	0.333333	0	0	0	0
AC208454.3_FG002	1	1	0	0	0	0	0	0	0	0
AC208458.3_FG011	1	1	0	0	0	0	0	0	0	0
AC208516.2_FG008	1.33333	1	0	0.15657	0.410344	1	0	0.156425	0.431325	1.33333
AC208521.3_FG002	1	1	0	0	0	0	0	0	0	0
AC208530.3_FG003	#DIV/0!	0.611966	0	0	0.0742679	0.333333	0	0	0	0
AC208539.3_FG002	1	1	0	0	0	0	0	0	0	0
AC208539.3_FG003	1	1	0	0	0	0	0	0	0	0
AC208559.3_FG003	#DIV/0!	0.448286	0.320806	0.0715895	0	1.33333	0	0	0	0
AC208564.3_FG004	#DIV/0!	0.611966	0	0	0	0	0	0	0.156131	0.333333
AC208571.4_FG001	-1.11643	0.716804	33.0547	27.6155	38.2249	287.667	23.644	18.7283	22.1679	257.667
AC208576.3_FG001	1.51429	0.814327	0.142581	0.143179	1.87624	11.6667	0.6495	0.715233	0.964175	17.6667
AC208577.3_FG005	1	1	0	0	0	0	0	0	0	0
AC208579.3_FG001	1	1	0	0	0	0	0	0	0	0
AC208606.3_FG007	#DIV/0!	0.23281	0	0	0	0	0.201935	0.0790658	0.0726717	1.66667
AC208610.3_FG010	2.42857	0.44955	1.16101	0	0.169755	2.33333	0.881464	0.647116	0.475827	5.66667
AC208625.3_FG004	1	1	0	0	0	0	0	0	0	0
AC208630.3_FG001	1	1	0	0	0	0	0	0	0	0
AC208641.3_FG009	1	1	0	0	0	0	0	0	0	0
AC208644.2_FG005	1	1	0	0	0	0	0	0	0	0
AC208649.4_FG003	1	1	0	0	0	0	0	0	0	0
AC208663.3_FG002	1	1	0	0	0	0	0	0	0	0
AC208678.3_FG002	#DIV/0!	0.611966	0	0.640095	0	1.33333	0	0	0	0
AC208680.3_FG001	1	1	0	0	0	0	0	0	0	0
AC208702.3_FG007	1	1	0	0	0	0	0	0	0	0
AC208711.3_FG005	-1.18182	1	0.327266	0.109546	0.191402	4.33333	0.0621166	0.0364817	0.268251	3.66667
AC208724.3_FG001	1.67925	0.442779	1.83318	1.71815	1.82264	17.6667	1.87891	1.47134	3.30574	29.6667
AC208826.3_FG003	1	1	0	0	0	0	0	0	0	0
AC208826.3_FG004	1.2	0.972824	0.183663	0.368868	0.161124	1.66667	0.10458	0.245685	0.338724	2
AC208848.3_FG005	-3.5	0.372662	0.401338	0.134341	0.70417	2.33333	0	0.134217	0.123362	0.666667
AC208855.3_FG002	-2	0.769109	0	0.268682	0.352085	0.666667	0.228528	0	0	0.333333
AC208860.3_FG002	-1.66667	0.611966	0.226539	0.07583	0.198738	1.66667	0	0.0757599	0.139266	1
AC208892.3_FG005	1	1	0	0	0	0	0	0	0	0
AC208895.3_FG001	1	1	0	0	0	0	0	0	0	0
AC208895.3_FG004	1	1	0	0	0	0	0	0	0	0
AC208897.3_FG003	2.16667	0.611966	0	0.0603695	0.158218	2	0.128369	0.0301569	0.194026	4.33333
AC208897.3_FG004	7.86294	0.0273738	17.189	3.59356	11.4816	197	50.3121	55.3864	67.073	1549
AC208905.3_FG004	3	0.611966	0.353352	0	0	0.333333	0.201204	0.472676	0	1
AC208915.3_FG010	-1	1	0.500129	0.334819	0.877504	5.33333	0.569561	0.250882	0.384322	5.33333
AC208916.3_FG003	#DIV/0!	0.314091	0	0	0	0	0.0833817	0	0.0900213	0.666667
AC208920.3_FG001	#DIV/0!	0.377393	0	0	0	0	0.215241	0	0.11619	1
AC208930.3_FG007	-1	1	0.145127	0	0	0.333333	0	0	0.0892175	0.333333
AC208974.3_FG001	1	1	0	0	0	0	0	0	0	0
AC209015.3_FG004	1	1	0	0	0	0	0	0	0	0
AC209016.3_FG010	2.33333	0.448286	0	0.0695311	0.182229	1	0.177419	0.0694668	0.191547	2.33333
AC209029.2_FG002	1	1	0	0	0	0	0	0	0	0
AC209050.3_FG001	1	1	0	0	0	0	0	0	0	0
AC209050.3_FG003	5.18519	0.311342	1.11617	0.326915	0.244797	9	2.86003	0.559908	2.4016	46.6667
AC209051.3_FG003	1	1	0	0	0	0	0	0	0	0
AC209062.3_FG002	#DIV/0!	0.611966	0	0	0	0	0	0	0.0805836	0.333333
AC209073.3_FG001	1	1	0	0	0	0	0	0	0	0
AC209073.3_FG002	1	1	0	0	0	0	0	0	0	0
AC209074.3_FG007	1	1	0	0	0	0	0	0	0	0
AC209080.3_FG004	3.29787	0.131892	1.07663	1.26135	1.10193	15.6667	3.52504	3.06044	1.93045	51.6667
AC209093.3_FG006	-1	1	0	0.0899307	0	0.333333	0	0	0.0825815	0.333333
AC209168.3_FG007	1	1	0	0	0	0	0	0	0	0
AC209169.3_FG007	1	1	0	0	0	0	0	0	0	0
AC209177.3_FG001	#DIV/0!	0.23281	0	0	0	0	0.14928	0.175348	0.483501	1.66667
AC209206.3_FG004	#DIV/0!	0.438226	0	0	0	0	1.024	0.185048	0.170083	5.66667
AC209206.3_FG011	-1.29901	0.678386	9.1309	6.71016	7.22757	307	6.4017	2.10866	4.11396	236.333
AC209206.3_FG014	1	1	0	0	0	0	0	0	0	0
AC209208.3_FG001	-1.37245	0.443179	5.06197	5.03921	4.46959	179.333	3.16311	2.26445	2.42484	130.667
AC209208.3_FG003	-1.33333	1	0	0.0255837	0.100576	1.33333	0.0217603	0	0.046986	1
AC209208.3_FG004	-6	0.709236	0	0.244531	0	2	0	0.0407174	0	0.333333
AC209208.3_FG005	1.42739	0.205629	10.7565	11.2217	13.7614	160.667	10.2081	14.4488	13.6109	229.333
AC209212.3_FG005	-2	0.327399	0.219899	0.098143	0.192912	5.33333	0.0417379	0.0245131	0.112653	2.66667
AC209213.4_FG002	1.33708	0.782194	1.95703	3.20261	2.57528	29.6667	3.77644	1.30895	2.67354	39.6667
AC209215.4_FG004	2.26667	0.573292	0.329032	0.17622	0.346383	5	0.674481	0.0440144	0.606824	11.3333
AC209215.4_FG006	3	0.314091	0	0.190905	0	0.333333	0.162375	0.190729	0.175305	1
AC209242.3_FG003	1.58774	0.0527516	8.59597	5.96396	9.25492	119.667	7.74247	10.6102	9.27176	190
AC209257.4_FG003	-1.23438	0.948427	1.92417	2.37294	2.2211	26.3333	2.47963	0.474148	0.871608	21.3333
AC209257.4_FG004	#DIV/0!	0.377393	0	0	0	0	0.381665	0	0.206028	1
AC209257.4_FG006	178	0.182091	0.157808	0.105647	0	0.666667	15.815	4.32751	13.4848	118.667
AC209257.4_FG008	3.60584	0.198634	3.87715	6.58886	5.88692	45.6667	17.8314	8.17859	18.518	164.667
AC209332.3_FG011	1	1	0	0	0	0	0	0	0	0
AC209356.4_FG001	1	1	0	0	0	0	0	0	0	0
AC209364.3_FG004	1	1	0	0	0	0	0	0	0	0
AC209364.3_FG007	2.33333	0.280067	1.23673	0.473113	0.154994	4	1.10662	0.709014	1.19474	9.33333
AC209364.3_FG009	-1	1	0.140122	0.187614	0	1	0.159575	0	0.086141	1
AC209374.4_FG002	2.06344	0.0262213	26.7547	23.8818	28.7713	220.667	36.6939	41.562	42.976	455.333
AC209377.3_FG003	-2	0.769109	0.198222	0.132703	0	0.666667	0	0	0.121858	0.333333
AC209381.3_FG002	1	1	0	0	0	0	0	0	0	0
AC209381.3_FG007	1	1	0	0	0	0	0	0	0	0
AC209438.4_FG002	1	1	0	0	0	0	0	0	0	0
AC209460.3_FG002	1.32886	0.212764	16.051	13.33	21.5674	99.3333	15.1557	18.4816	16.1127	132
AC209463.4_FG013	-4	0.418778	0.0939549	0.314497	0.164849	2.66667	0.0534993	0.0628413	0	0.666667
AC209624.2_FG001	#DIV/0!	0.611966	0	0	0	0	0	0	0.0267892	0.333333
AC209624.2_FG003	1	1	0	0	0	0	0	0	0	0
AC209626.2_FG013	1.2449	0.683208	3.28066	3.79359	4.97118	16.3333	3.39647	5.3859	2.56685	20.3333
AC209629.2_FG003	1	1	0	0	0	0	0	0	0	0
AC209629.2_FG007	1	1	0	0	0	0	0	0	0	0
AC209636.2_FG003	20.3393	0.306796	3.25084	0.483627	0.950629	18.6667	30.7484	2.23471	27.9786	379.667
AC209647.2_FG001	1	1	0	0	0	0	0	0	0	0
AC209647.2_FG002	1	1	0	0	0	0	0	0	0	0
AC209651.2_FG001	-4	0.611966	0.195834	0.393311	0	1.33333	0	0.130982	0	0.333333
AC209664.3_FG002	-1.19048	0.992238	0.388546	0.563589	0.340863	8.33333	0.36874	0.0433129	0.398102	7
AC209675.3_FG001	1	1	0	0	0	0	0	0	0	0
AC209697.3_FG005	#DIV/0!	0.611966	0	0	0	0	0	0.127901	0	0.333333
AC209698.3_FG004	#DIV/0!	0.611966	0	0	0	0	0	0.162262	0	0.333333
AC209704.3_FG003	-1	1	0	0	0.0902496	0.333333	0	0	0.0632428	0.333333
AC209705.3_FG004	-1.49081	0.401472	4.76694	6.04667	5.75408	189.333	2.26537	3.76369	2.48983	127
AC209710.4_FG002	1	1	0	0	0	0	0	0	0	0
AC209718.1_FG009	-1.1	1	0.253181	0.203395	0	3.66667	0.0864988	0.101603	0.124515	3.33333
AC209723.3_FG003	-2.75	0.0738279	0.472849	0.316556	0.311115	3.66667	0.0673118	0.158132	0.0726717	1.33333
AC209723.3_FG004	1	1	0	0	0	0	0	0	0	0
AC209729.3_FG003	-1.6	0.513213	0.100438	0.0672396	0.0587413	2.66667	0.0190636	0.0671774	0.0205816	1.66667
AC209732.3_FG001	1	1	0	0	0	0	0	0	0	0
AC209734.3_FG005	1	1	0	0	0	0	0	0	0	0
AC209737.3_FG006	1.26087	0.905781	0.749041	1.2035	0.78854	7.66667	1.36485	0.400794	0.828859	9.66667
AC209738.3_FG005	#DIV/0!	0.611966	0	0.0766311	0	0.333333	0	0	0	0
AC209739.3_FG003	-3.87179	0.594537	2.26382	6.91088	0.953277	50.3333	0.876553	0.42396	0.835016	13
AC209744.3_FG001	1	1	0	0	0	0	0	0	0	0
AC209755.3_FG001	1	1	0	0	0	0	0	0	0	0
AC209768.3_FG005	#DIV/0!	0.611966	0	0	0.0570378	0.333333	0	0	0	0
AC209768.3_FG016	1	1	0	0	0	0	0	0	0	0
AC209778.3_FG002	1	1	0	0	0	0	0	0	0	0
AC209780.2_FG003	-12.1538	0.0264522	8.95158	5.57223	6.61307	52.6667	0	1.36551	0	4.33333
AC209784.3_FG007	3.8961	0.0734271	2.35423	0.201201	1.05463	25.6667	2.65254	2.98172	3.63359	100
AC209784.3_FG011	-4	0.297575	0.0951929	0.0637283	0.167021	2.66667	0	0	0.0585204	0.666667
AC209810.3_FG002	1	1	0	0	0	0	0	0	0	0
AC209811.3_FG001	1	1	0	0	0	0	0	0	0	0
AC209819.3_FG003	#DIV/0!	0.611966	0	0	0.144035	0.333333	0	0	0	0
AC209819.3_FG005	1	1	0	0	0	0	0	0	0	0
AC209819.3_FG006	10	0.396399	0	0	0.0652606	0.333333	0.169435	0	0.27439	3.33333
AC209819.3_FG007	1	1	0	0	0	0	0	0	0	0
AC209819.3_FG008	1	1	0	0	0	0	0	0	0	0
AC209819.3_FG009	3.66667	0.385647	0	0.210273	0.137772	1	0.357696	0.105039	0.579267	3.66667
AC209819.3_FG010	1	1	0	0	0	0	0	0	0	0
AC209819.3_FG012	16.5	0.177348	0.0878605	0	0.0770781	0.666667	0.850494	0.293826	0.59414	11
AC209828.3_FG006	1	1	0	0	0	0	0	0	0	0
AC209831.3_FG003	-2	0.769109	0.0578441	0.0387246	0	0.666667	0	0	0.03556	0.333333
AC209835.4_FG004	2.67083	0.22136	35.0895	34.2794	36.9644	613.667	95.9301	61.9631	50.3478	1639
AC209845.4_FG010	3.02778	0.355486	1.32238	1.1066	0.870067	12	3.07467	0.737054	3.38724	36.3333
AC209852.3_FG004	1	1	0	0	0	0	0	0	0	0
AC209858.4_FG002	-1.14189	0.77099	5.26159	5.5116	6.51653	225.333	3.26038	5.17528	2.98724	197.333
AC209858.4_FG003	1	1	0	0	0	0	0	0	0	0
AC209858.4_FG004	1.06667	0.980655	6.27355	7.63622	8.88088	65	6.08906	5.72187	6.39862	69.3333
AC209859.2_FG006	1	1	0	0	0	0	0	0	0	0
AC209860.3_FG001	1	1	0	0	0	0	0	0	0	0
AC209860.3_FG004	1	1	0	0	0	0	0	0	0	0
AC209871.3_FG002	1	1	0	0	0	0	0	0	0	0
[truncated: 37,480 more rows]
