# Supplementary material for: Changes in maize transcriptome in response to maize Iranian mosaic virus infection
Source: PLoS One. 2018 Apr 10;13(4):e0194592. doi: 10.1371/journal.pone.0194592 (PMC5892904; doi:10.1371/journal.pone.0194592)
Supplement: S3 Table — Transcripts are shown with Ensemble ID. Columns A-BI show the name of KEGG pathways and the transcripts that are involved in those pathways. (XLSX) [file pone.0194592.s003.xlsx]

## Sheet: Sheet1
Proteasome	Metabolic pathways	Protein processing in endoplasmic reticulum	Endocytosis	Biosynthesis of secondary metabolites	Ubiquitin mediated proteolysis	Regulation of autophagy	Fatty acid degradation	Carbon metabolism	Protein export	Plant hormone signal transduction	SNARE interactions in vesicular transport	Arginine and proline metabolism	Biosynthesis of amino acids	Plant-pathogen interaction	Microbial metabolism in diverse environments	Glycerophospholipid metabolism	Peroxisome	Phagosome	Fatty acid metabolism	Tyrosine metabolism	Cysteine and methionine metabolism	Terpenoid backbone biosynthesis	Ascorbate and aldarate metabolism	Valine, leucine and isoleucine degradation	N-Glycan biosynthesis	Phosphatidylinositol signaling system	mRNA surveillance pathway	Glutathione metabolism	Biosynthesis of unsaturated fatty acids	Pyruvate metabolism	Citrate cycle (TCA cycle)	Glycerolipid metabolism	RNA transport	Pyrimidine metabolism	Propanoate metabolism	Degradation of aromatic compounds	Glycolysis / Gluconeogenesis	Glyoxylate and dicarboxylate metabolism	Folate biosynthesis	Phenylalanine, tyrosine and tryptophan biosynthesis	2-Oxocarboxylic acid metabolism	Amino sugar and nucleotide sugar metabolism	Basal transcription factors	Carbon fixation in photosynthetic organisms	Synthesis and degradation of ketone bodies	Flavonoid biosynthesis	Pentose phosphate pathway	Fructose and mannose metabolism	Tryptophan metabolism
AC149475.2_FGP003	AC199782.5_FGP002	AC199315.4_FGP001	GRMZM2G004996_P02	AC199782.5_FGP002	AC149818.2_FGP006	GRMZM2G005304_P01	GRMZM2G014136_P01	GRMZM2G009591_P02	AC199315.4_FGP001	GRMZM2G002100_P01	GRMZM2G010836_P02	GRMZM2G010406_P01	GRMZM2G004382_P01	GRMZM2G004468_P05	GRMZM2G009591_P02	GRMZM2G076911_P01	GRMZM2G014136_P01	AC199315.4_FGP001	AC215690.3_FGP002	GRMZM2G033799_P01	GRMZM2G047867_P01	AC199782.5_FGP002	GRMZM2G033930_P01	AC199782.5_FGP002	GRMZM2G067964_P01	GRMZM2G033846_P01	GRMZM2G045720_P01	GRMZM2G047867_P01	AC215690.3_FGP002	GRMZM2G010823_P01	GRMZM2G010823_P01	GRMZM2G060800_P01	GRMZM2G054468_P01	GRMZM2G079944_P01	GRMZM2G060800_P01	GRMZM2G154007_P01	GRMZM2G009591_P02	GRMZM2G051208_P01	GRMZM2G121468_P01	GRMZM2G028369_P01	GRMZM2G004382_P01	GRMZM2G033930_P01	GRMZM2G022052_P01	GRMZM2G057823_P01	AC199782.5_FGP002	GRMZM2G140817_P01	GRMZM2G009591_P02	GRMZM2G009591_P02	GRMZM2G060800_P01
GRMZM2G013750_P02	AC210013.4_FGP005	GRMZM2G007276_P04	GRMZM2G013625_P04	AC210013.4_FGP005	GRMZM2G007276_P04	GRMZM2G075002_P01	GRMZM2G059381_P01	GRMZM2G010823_P01	GRMZM2G038953_P01	GRMZM2G019907_P03	GRMZM2G027019_P01	GRMZM2G047867_P01	GRMZM2G009591_P02	GRMZM2G032852_P02	GRMZM2G010823_P01	GRMZM2G103281_P01	GRMZM2G040424_P01	GRMZM2G001953_P01	GRMZM2G014136_P01	GRMZM2G094712_P01	GRMZM2G077415_P01	GRMZM2G019260_P01	GRMZM2G060800_P01	GRMZM2G060800_P01	GRMZM2G079682_P02	GRMZM2G067511_P01	GRMZM2G054468_P01	GRMZM2G111579_P01	GRMZM2G014136_P01	GRMZM2G060800_P01	GRMZM2G034083_P01	GRMZM2G076911_P01	GRMZM2G088218_P03	GRMZM2G104999_P02	GRMZM2G064695_P03	GRMZM2G397055_P01	GRMZM2G057823_P01	GRMZM2G077415_P01	GRMZM2G135816_P01	GRMZM2G033799_P01	GRMZM2G071208_P01	GRMZM2G051677_P01	GRMZM2G027209_P02	GRMZM2G066024_P01	GRMZM2G085474_P01	GRMZM2G152801_P01	GRMZM2G057823_P01	GRMZM2G051677_P01	GRMZM2G085474_P01
GRMZM2G019468_P01	GRMZM2G003853_P01	GRMZM2G073628_P01	GRMZM2G018619_P01	GRMZM2G003853_P01	GRMZM2G051101_P01	GRMZM2G078252_P02	GRMZM2G060800_P01	GRMZM2G057823_P01	GRMZM2G076539_P01	GRMZM2G030280_P02	GRMZM2G057251_P01	GRMZM2G060800_P01	GRMZM2G010406_P01	GRMZM2G033846_P01	GRMZM2G034083_P01	GRMZM2G110646_P01	GRMZM2G059381_P01	GRMZM2G052088_P01	GRMZM2G059381_P01	GRMZM2G154007_P01	GRMZM2G094712_P01	GRMZM2G054803_P01	GRMZM2G084881_P01	GRMZM2G071208_P01	GRMZM2G107838_P01	GRMZM2G076911_P01	GRMZM2G062394_P01	GRMZM2G144153_P02	GRMZM2G151087_P02	GRMZM2G077415_P01	GRMZM2G064695_P03	GRMZM2G123987_P01	GRMZM2G098577_P01	GRMZM2G142383_P01	GRMZM2G085474_P01	GRMZM5G824600_P03	GRMZM2G060800_P01	GRMZM2G085474_P01	GRMZM2G159660_P01	GRMZM2G094712_P01	GRMZM2G135588_P01	GRMZM2G138907_P01	GRMZM2G149286_P01	GRMZM2G077415_P01		GRMZM2G332522_P02	GRMZM2G066024_P01	GRMZM2G057823_P01	GRMZM2G088212_P01
GRMZM2G027282_P03	GRMZM2G004382_P01	GRMZM2G082976_P01	GRMZM2G023575_P02	GRMZM2G004382_P01	GRMZM2G052034_P02	GRMZM2G098420_P02	GRMZM2G085474_P01	GRMZM2G064695_P03	GRMZM2G077463_P01	GRMZM2G035809_P01	GRMZM2G111611_P01	GRMZM2G073950_P01	GRMZM2G028369_P01	GRMZM2G048846_P01	GRMZM2G057823_P01	GRMZM2G123987_P01	GRMZM2G075250_P01	GRMZM2G078839_P01	GRMZM2G085474_P01	GRMZM2G397055_P01	GRMZM2G126732_P01	GRMZM2G085474_P01	GRMZM2G138907_P01	GRMZM2G085474_P01	GRMZM2G129620_P01	GRMZM2G110646_P01	GRMZM2G082198_P01	GRMZM2G161891_P01	GRMZM5G848768_P02	GRMZM2G085474_P01	GRMZM2G077415_P01	GRMZM2G128214_P01	GRMZM2G104649_P03	GRMZM2G149281_P01	GRMZM2G108076_P01		GRMZM2G066024_P01	GRMZM2G088212_P01		GRMZM2G145870_P01	idh2	GRMZM2G166767_P01	GRMZM2G177263_P02	GRMZM2G094712_P01			GRMZM2G134256_P01	GRMZM2G066024_P01
GRMZM2G028346_P01	GRMZM2G009591_P02	GRMZM2G085600_P02	GRMZM2G044805_P01	GRMZM2G009591_P02	GRMZM2G074479_P01	GRMZM2G134613_P01	GRMZM2G154007_P01	GRMZM2G066024_P01	GRMZM2G079257_P01	GRMZM2G057067_P01	GRMZM2G115775_P01	GRMZM2G080828_P01	GRMZM2G033799_P01	GRMZM2G062673_P01	GRMZM2G060800_P01	GRMZM2G124313_P01	GRMZM2G088212_P01	GRMZM2G089491_P01	GRMZM2G151087_P02	GRMZM2G448446_P02	GRMZM2G128744_P01	GRMZM2G158562_P01	GRMZM2G328500_P01	GRMZM2G108076_P01	GRMZM2G137707_P01	GRMZM2G128214_P01	GRMZM2G088218_P03	GRMZM2G335618_P01	GRMZM5G862219_P04	GRMZM2G120300_P01	GRMZM2G135588_P01	GRMZM2G135027_P01	GRMZM2G139837_P01	GRMZM2G406413_P01			GRMZM2G124593_P01	GRMZM2G135588_P01		GRMZM2G164562_P01	pco118382	GRMZM2G328500_P01		GRMZM2G122479_P03
GRMZM2G029583_P02	GRMZM2G010406_P01	GRMZM2G089491_P01	GRMZM2G052713_P01	GRMZM2G010406_P01	GRMZM2G085600_P02	GRMZM2G138255_P01	GRMZM2G397055_P01	GRMZM2G077415_P01	GRMZM2G089491_P01	GRMZM2G089736_P01	GRMZM2G178244_P01	GRMZM2G094712_P01	GRMZM2G057823_P01	GRMZM2G067511_P01	GRMZM2G064695_P03	GRMZM2G128214_P01	GRMZM2G480516_P01	GRMZM2G131254_P01	GRMZM2G406603_P01	GRMZM5G824600_P03	GRMZM2G165747_P01	GRMZM2G168681_P01	GRMZM2G359397_P01	GRMZM5G848768_P02	GRMZM2G177273_P01	GRMZM5G825110_P02	GRMZM2G096480_P02	GRMZM2G416632_P01		GRMZM2G122479_P03	GRMZM5G829778_P01	GRMZM5G878139_P01	GRMZM2G143655_P01	GRMZM2G453424_P03			GRMZM2G154007_P01					GRMZM2G391000_P01
GRMZM2G038126_P01	GRMZM2G010823_P01	GRMZM2G108115_P01	GRMZM2G061912_P01	GRMZM2G010823_P01	GRMZM2G110983_P01	GRMZM2G173682_P01	GRMZM5G824600_P03	GRMZM2G085474_P01	GRMZM2G091558_P01	GRMZM2G110922_P01	GRMZM2G387076_P02	GRMZM2G176396_P02	GRMZM2G066024_P01	GRMZM2G089736_P01	GRMZM2G066024_P01	GRMZM2G135027_P01	GRMZM5G829778_P01	GRMZM2G131939_P01	GRMZM5G848768_P02		GRMZM2G366392_P01	GRMZM2G473976_P01					GRMZM2G102858_P01	GRMZM2G428168_P01		GRMZM2G124593_P01			GRMZM2G157334_P01	GRMZM5G801436_P01			GRMZM2G397055_P01					GRMZM5G832908_P01
GRMZM2G040164_P01	GRMZM2G014136_P01	GRMZM2G121303_P01	GRMZM2G071582_P02	GRMZM2G016890_P01	GRMZM2G115939_P01	GRMZM2G419694_P01	GRMZM5G848768_P02	GRMZM2G094712_P01	GRMZM2G131321_P01	GRMZM2G126834_P01	GRMZM5G894156_P01	GRMZM2G348578_P01	GRMZM2G071208_P01	GRMZM2G096228_P01	GRMZM2G077415_P01	GRMZM2G469409_P03	GRMZM5G848768_P02	GRMZM2G134668_P02	GRMZM5G862219_P04		GRMZM2G461159_P01						GRMZM2G143655_P01	GRMZM5G829778_P01					GRMZM2G180558_P01	GRMZM5G841142_P02			GRMZM5G824600_P03
GRMZM2G056870_P01	GRMZM2G016890_P01	GRMZM2G122443_P01	GRMZM2G092468_P01	GRMZM2G019260_P01	GRMZM2G121303_P01	GRMZM5G818887_P01	GRMZM5G862219_P04	GRMZM2G108076_P01	GRMZM2G167262_P01	GRMZM2G138861_P04		GRMZM2G366392_P01	GRMZM2G094712_P01	GRMZM2G099425_P01	GRMZM2G122479_P03	GRMZM5G825110_P02	GRMZM5G862219_P04										GRMZM2G180558_P01						GRMZM2G354604_P01
GRMZM2G061745_P01	GRMZM2G019260_P01	GRMZM2G123901_P01	GRMZM2G101938_P01	GRMZM2G028369_P01	GRMZM2G123519_P01			GRMZM2G122479_P03		GRMZM2G151223_P01		GRMZM2G461159_P01	GRMZM2G124593_P01	GRMZM2G104125_P01	GRMZM2G128744_P01	GRMZM5G878139_P01
GRMZM2G093557_P01	GRMZM2G028369_P01	GRMZM2G129150_P01	GRMZM2G107757_P01	GRMZM2G034083_P01	GRMZM2G132759_P01			GRMZM2G124593_P01		GRMZM2G151916_P01			GRMZM2G128744_P01	GRMZM2G399073_P02	GRMZM2G134256_P01
GRMZM2G097164_P01	GRMZM2G033799_P01	GRMZM2G132759_P01	GRMZM2G109582_P01	GRMZM2G047095_P01	GRMZM2G146374_P01			GRMZM2G128744_P01		GRMZM2G156019_P01			GRMZM2G134256_P01	GRMZM2G474755_P01	GRMZM2G135588_P01
GRMZM2G102596_P01	GRMZM2G033930_P01	GRMZM2G134539_P01	GRMZM2G122983_P01	GRMZM2G051208_P01	GRMZM2G153075_P02			GRMZM2G134256_P01		GRMZM2G171435_P01			GRMZM2G135588_P01	GRMZM5G838098_P02	GRMZM2G154007_P01
GRMZM2G107362_P04	GRMZM2G034083_P01	GRMZM2G134668_P02	GRMZM2G126860_P01	GRMZM2G054803_P01	GRMZM2G162356_P01			GRMZM2G135588_P01		GRMZM2G174284_P01			GRMZM2G145870_P01		GRMZM2G159660_P01
GRMZM2G111566_P01	GRMZM2G039982_P01	GRMZM2G134980_P01	GRMZM2G126946_P01	GRMZM2G057491_P01	GRMZM2G177276_P01			GRMZM2G154007_P01		GRMZM2G300125_P01			GRMZM2G164562_P01		GRMZM2G397055_P01
GRMZM2G117544_P01	GRMZM2G044337_P01	GRMZM2G136769_P01	GRMZM2G127648_P01	GRMZM2G057823_P01	GRMZM5G866947_P03			GRMZM2G397055_P01		GRMZM2G399067_P01			GRMZM2G165747_P01		GRMZM5G824600_P03
GRMZM2G137528_P01	GRMZM2G047095_P01	GRMZM2G142363_P03	GRMZM2G131254_P01	GRMZM2G060800_P01				GRMZM5G824600_P03		GRMZM2G445575_P01			GRMZM5G829778_P01		GRMZM5G829778_P01
GRMZM2G140867_P01	GRMZM2G047867_P01	GRMZM2G143817_P01	GRMZM2G131939_P01	GRMZM2G064695_P03				GRMZM5G829778_P01		GRMZM5G838098_P02					GRMZM5G848768_P02
GRMZM2G152421_P01	GRMZM2G051677_P01	GRMZM2G159369_P01	GRMZM2G173119_P01	GRMZM2G066024_P01
GRMZM2G171604_P01	GRMZM2G052088_P01	GRMZM2G176443_P02	GRMZM2G176612_P02	GRMZM2G071208_P01
GRMZM2G180384_P01	GRMZM2G057491_P01	GRMZM2G177273_P01	GRMZM2G331032_P02	GRMZM2G077415_P01
GRMZM2G180578_P01	GRMZM2G057823_P01	GRMZM2G177276_P01		GRMZM2G080828_P01
GRMZM2G319747_P02	GRMZM2G059073_P02	GRMZM2G341404_P01		GRMZM2G085474_P01
GRMZM2G368908_P01	GRMZM2G059381_P01	GRMZM2G364069_P01		GRMZM2G088212_P01
GRMZM2G374881_P02	GRMZM2G060800_P01	GRMZM2G389173_P01		GRMZM2G094712_P01
GRMZM2G445100_P01	GRMZM2G062151_P01	GRMZM2G399073_P02		GRMZM2G124593_P01
GRMZM2G467059_P03	GRMZM2G064695_P03	GRMZM5G866947_P03		GRMZM2G126732_P01
GRMZM5G816609_P01	GRMZM2G066024_P01	GRMZM5G897988_P01		GRMZM2G134256_P01
GRMZM5G817037_P02	GRMZM2G067964_P01			GRMZM2G135588_P01
GRMZM5G868757_P05	GRMZM2G069758_P01			GRMZM2G138907_P01
	GRMZM2G071208_P01			GRMZM2G140817_P01
	GRMZM2G073950_P01			GRMZM2G145870_P01
	GRMZM2G076911_P01			GRMZM2G151087_P02
	GRMZM2G077415_P01			GRMZM2G152801_P01
	GRMZM2G078839_P01			GRMZM2G154007_P01
	GRMZM2G079682_P02			GRMZM2G159013_P01
	GRMZM2G079944_P01			GRMZM2G164562_P01
	GRMZM2G080828_P01			GRMZM2G165747_P01
	GRMZM2G084881_P01			GRMZM2G166767_P01
	GRMZM2G085474_P01			GRMZM2G168681_P01
	GRMZM2G086210_P01			GRMZM2G168976_P01
	GRMZM2G094712_P01			GRMZM2G181259_P01
	GRMZM2G103281_P01			GRMZM2G328500_P01
	GRMZM2G108076_P01			GRMZM2G332522_P02
	GRMZM2G110646_P01			GRMZM2G359397_P01
	GRMZM2G111225_P01			GRMZM2G391000_P01
	GRMZM2G111579_P01			GRMZM2G397055_P01
	GRMZM2G121468_P01			GRMZM5G824600_P03
	GRMZM2G122479_P03			GRMZM5G829778_P01
	GRMZM2G123987_P01			GRMZM5G832908_P01
	GRMZM2G124313_P01			GRMZM5G848768_P02
	GRMZM2G124593_P01
	GRMZM2G126732_P01
	GRMZM2G128214_P01
	GRMZM2G128744_P01
	GRMZM2G129620_P01
	GRMZM2G131907_P01
	GRMZM2G134256_P01
	GRMZM2G135027_P01
	GRMZM2G135588_P01
	GRMZM2G135816_P01
	GRMZM2G137707_P01
	GRMZM2G138907_P01
	GRMZM2G140817_P01
	GRMZM2G142383_P01
	GRMZM2G142743_P01
	GRMZM2G145870_P01
	GRMZM2G149281_P01
	GRMZM2G151087_P02
	GRMZM2G152801_P01
	GRMZM2G154007_P01
	GRMZM2G159013_P01
	GRMZM2G159660_P01
	GRMZM2G164562_P01
	GRMZM2G165747_P01
	GRMZM2G168681_P01
	GRMZM2G169548_P01
	GRMZM2G171664_P01
	GRMZM2G177273_P01
	GRMZM2G181259_P01
	GRMZM2G181542_P01
	GRMZM2G328500_P01
	GRMZM2G332522_P02
	GRMZM2G348578_P01
	GRMZM2G359397_P01
	GRMZM2G366392_P01
	GRMZM2G396397_P01
	GRMZM2G397055_P01
	GRMZM2G406413_P01
	GRMZM2G406603_P01
	GRMZM2G448446_P02
	GRMZM2G453424_P03
	GRMZM2G461159_P01
	GRMZM2G469409_P03
	GRMZM5G801436_P01
	GRMZM5G824600_P03
	GRMZM5G825110_P02
	GRMZM5G829778_P01
	GRMZM5G848768_P02
	GRMZM5G862219_P04
	GRMZM5G878139_P01
[truncated: 11 more columns]
